# Supplementary material for: An integrated self-optimizing programmable chemical synthesis and reaction engine
Source: Nat Commun. 2024 Feb 9;15:1240. doi: 10.1038/s41467-024-45444-3 (PMC10858227; doi:10.1038/s41467-024-45444-3)
Supplement: Supplementary file 3 — Source Data [file 41467_2024_45444_MOESM3_ESM.zip]

Archive with 40 entries (33 files):
- Source Data/
- __MACOSX/._Source Data
- Source Data/.DS_Store
- __MACOSX/Source Data/._.DS_Store
- Source Data/figure_6/
- __MACOSX/Source Data/._figure_6
- Source Data/figure_5/
- __MACOSX/Source Data/._figure_5
- Source Data/figure_4/
- __MACOSX/Source Data/._figure_4
- Source Data/figure_6/proton_sponge.csv
- __MACOSX/Source Data/figure_6/._proton_sponge.csv
- Source Data/figure_6/tosmic_reaction.csv
- __MACOSX/Source Data/figure_6/._tosmic_reaction.csv
- Source Data/figure_5/a.csv
- __MACOSX/Source Data/figure_5/._a.csv
- Source Data/figure_5/c.csv
- __MACOSX/Source Data/figure_5/._c.csv
- Source Data/figure_5/b.csv
- __MACOSX/Source Data/figure_5/._b.csv
- Source Data/figure_5/d.csv
- __MACOSX/Source Data/figure_5/._d.csv
- Source Data/figure_4/a/
- __MACOSX/Source Data/figure_4/._a
- Source Data/figure_4/c/
- __MACOSX/Source Data/figure_4/._c
- Source Data/figure_4/b/
- __MACOSX/Source Data/figure_4/._b
- Source Data/figure_4/a/rtd_temperature.csv
- __MACOSX/Source Data/figure_4/a/._rtd_temperature.csv
- Source Data/figure_4/a/rgb_color.csv
- __MACOSX/Source Data/figure_4/a/._rgb_color.csv
- Source Data/figure_4/a/bme_environmental.csv
- __MACOSX/Source Data/figure_4/a/._bme_environmental.csv
- Source Data/figure_4/a/bubble_liquid_detector.csv
- __MACOSX/Source Data/figure_4/a/._bubble_liquid_detector.csv
- Source Data/figure_4/c/rgb.csv
- __MACOSX/Source Data/figure_4/c/._rgb.csv
- Source Data/figure_4/b/rtd.csv
- __MACOSX/Source Data/figure_4/b/._rtd.csv
