# Supplementary material for: An integrated self-optimizing programmable chemical synthesis and reaction engine
Source: Nat Commun. 2024 Feb 9;15:1240. doi: 10.1038/s41467-024-45444-3 (PMC10858227; doi:10.1038/s41467-024-45444-3)
Supplement: Supplementary file 3 — Source Data [file 41467_2024_45444_MOESM3_ESM.zip › Source Data/figure_6/proton_sponge.csv]

Add_2-volume	Add_3-volume	Add_4-volume	HeatChillToTemp_5-temp	Wait_6-time	spectrum_integration_area_15.0..15.2
1.00E+00	2.00E+00	2.00E+00	2.50E+01	8.64E+04	3.23E+00
1.00E+00	2.00E+00	2.00E+00	2.50E+01	1.44E+04	2.28E+00
1.50E+00	1.11E+00	4.51E+00	9.80E+01	1.48E+04	2.42E+00
1.85E+00	3.24E+00	5.68E+00	1.00E+02	8.25E+03	2.28E+00
1.54E+00	2.45E+00	2.20E-01	4.20E+01	2.01E+04	3.72E+00
1.54E+00	1.37E+00	4.49E+00	1.32E+02	3.87E+03	1.63E+00
1.42E+00	4.30E-01	2.71E+00	5.90E+01	1.78E+04	1.72E+00
1.13E+00	7.87E-01	4.69E+00	1.49E+02	1.35E+04	6.51E-01
1.41E+00	2.16E+00	1.98E+00	6.30E+01	1.85E+04	2.11E+00
4.60E-01	3.54E+00	5.99E+00	3.90E+01	2.87E+04	6.36E-01
1.85E+00	4.00E+00	0.00E+00	2.50E+01	2.05E+04	4.85E+00
2.00E+00	4.00E+00	0.00E+00	1.08E+02	2.88E+04	5.26E+00
2.00E+00	4.00E+00	0.00E+00	1.60E+02	3.60E+03	1.97E+00
1.00E+00	2.00E+00	2.00E+00	2.50E+01	1.44E+04	2.28E+00
1.50E+00	1.11E+00	4.51E+00	9.80E+01	1.48E+04	2.42E+00
1.85E+00	3.24E+00	5.68E+00	1.00E+02	8.25E+03	2.28E+00
1.54E+00	2.45E+00	2.20E-01	4.20E+01	2.01E+04	3.72E+00
1.54E+00	1.37E+00	4.49E+00	1.32E+02	3.87E+03	1.63E+00
1.42E+00	4.30E-01	2.71E+00	5.90E+01	1.78E+04	1.72E+00
1.13E+00	7.87E-01	4.69E+00	1.49E+02	1.35E+04	6.51E-01
1.41E+00	2.16E+00	1.98E+00	6.30E+01	1.85E+04	2.11E+00
4.60E-01	3.54E+00	5.99E+00	3.90E+01	2.87E+04	6.36E-01
1.85E+00	4.00E+00	0.00E+00	2.50E+01	2.05E+04	4.85E+00
2.00E+00	4.00E+00	0.00E+00	1.08E+02	2.88E+04	5.26E+00
2.00E+00	4.00E+00	0.00E+00	1.60E+02	3.60E+03	1.97E+00
2.00E+00	2.55E+00	1.79E+00	4.40E+01	2.88E+04	3.77E+00
1.98E+00	4.00E+00	0.00E+00	8.90E+01	2.77E+04	3.13E+00
2.00E-01	2.80E+00	0.00E+00	3.60E+01	2.88E+04	3.52E-01
2.00E+00	4.00E+00	6.00E+00	2.50E+01	2.88E+04	3.57E+00
2.00E+00	4.00E+00	0.00E+00	2.50E+01	2.88E+04	5.86E+00
2.00E+00	4.00E-01	0.00E+00	2.50E+01	2.88E+04	3.80E+00
2.00E+00	4.00E+00	0.00E+00	2.50E+01	2.88E+04	5.57E+00
2.00E+00	4.00E+00	0.00E+00	2.50E+01	2.88E+04	5.07E-02
2.00E+00	4.00E-01	6.00E+00	1.60E+02	2.88E+04	1.41E+00
2.00E+00	4.00E-01	0.00E+00	2.50E+01	3.60E+03	3.04E-01
2.00E+00	4.00E+00	6.00E+00	1.60E+02	2.88E+04	1.01E+00
2.00E+00	4.00E-01	0.00E+00	1.60E+02	2.88E+04	2.33E+00
2.00E+00	3.96E+00	0.00E+00	2.50E+01	2.39E+04	5.72E+00
2.00E+00	4.00E+00	0.00E+00	2.50E+01	2.21E+04	5.68E+00
2.00E+00	4.00E+00	0.00E+00	2.50E+01	2.08E+04	5.62E+00
2.00E+00	4.00E+00	0.00E+00	2.50E+01	2.04E+04	4.77E+00
2.00E+00	4.00E+00	0.00E+00	2.50E+01	2.02E+04	4.85E+00
2.00E+00	4.00E+00	0.00E+00	2.50E+01	2.02E+04	2.47E-02
2.00E+00	4.00E+00	0.00E+00	2.50E+01	2.88E+04	5.97E+00
3.00E+00	6.00E+00	0.00E+00	2.00E+01	3.60E+04	7.09E+00
3.00E+00	6.00E+00	0.00E+00	1.00E+01	2.16E+04	8.03E+00
3.00E+00	6.00E+00	0.00E+00	5.00E+00	2.88E+04	9.25E+00
3.00E+00	6.00E+00	0.00E+00	1.50E+01	5.04E+04	7.15E+00
4.00E+00	8.00E+00	0.00E+00	0.00E+00	8.64E+04	4.72E+00
3.88E+00	8.00E+00	0.00E+00	0.00E+00	3.60E+03	4.88E+00
