# Supplementary material for: An integrated self-optimizing programmable chemical synthesis and reaction engine
Source: Nat Commun. 2024 Feb 9;15:1240. doi: 10.1038/s41467-024-45444-3 (PMC10858227; doi:10.1038/s41467-024-45444-3)
Supplement: Supplementary file 3 — Source Data [file 41467_2024_45444_MOESM3_ESM.zip › Source Data/figure_6/tosmic_reaction.csv]

Add_2-volume	Add_3-volume	HeatChillToTemp_4-temp	Wait_5-time	spectrum_integration_area_16.7..16.9
1.35E+00	2.19E+00	1.02E+02	2.41E+04	1.28E-02
1.63E+00	2.27E+00	9.70E+01	5.78E+03	2.53E-02
1.35E+00	4.94E-01	1.15E+02	2.13E+04	3.45E-03
1.40E+00	2.09E+00	1.08E+02	2.26E+04	4.32E-03
1.59E+00	7.03E-01	1.08E+02	2.08E+04	6.84E-03
1.65E+00	1.97E+00	1.09E+02	2.23E+04	8.16E-03
1.34E+00	2.04E+00	3.60E+01	2.10E+04	5.60E-03
6.16E-01	2.44E+00	1.05E+02	2.13E+04	3.67E-03
1.50E+00	2.52E+00	1.07E+02	2.05E+04	6.79E-03
1.56E+00	1.77E+00	5.30E+01	2.14E+04	1.35E-02
1.83E+00	2.14E+00	1.15E+02	2.10E+04	9.56E-03
1.21E+00	2.06E+00	1.07E+02	2.09E+04	1.14E-02
1.61E+00	2.07E+00	1.11E+02	2.04E+04	1.64E-02
1.67E+00	2.32E+00	1.07E+02	2.13E+04	1.71E-02
1.00E+00	1.00E+00	1.40E+02	1.44E+04	9.30E-03
1.59E+00	2.19E+00	1.54E+02	2.12E+04	1.48E-03
1.20E+00	5.00E+00	1.44E+02	2.64E+04	1.12E-02
5.12E-01	3.47E+00	1.50E+02	3.82E+03	1.24E-02
1.88E+00	4.49E+00	4.20E+01	1.22E+04	1.35E-02
7.71E-01	4.28E+00	9.00E+01	9.73E+03	2.59E-02
1.48E+00	4.14E+00	1.02E+02	2.88E+04	5.17E-02
3.47E-01	4.11E+00	8.50E+01	1.05E+04	9.09E-03
1.60E+00	2.13E+00	1.08E+02	2.87E+04	4.22E-02
1.40E+00	4.22E+00	6.90E+01	1.13E+04	6.29E-02
1.61E+00	2.14E+00	1.06E+02	1.31E+04	4.82E-02
1.33E+00	4.08E+00	6.50E+01	1.79E+04	6.19E-02
1.35E+00	4.06E+00	7.10E+01	1.63E+04	6.56E-02
1.36E+00	4.09E+00	7.30E+01	1.93E+04	6.46E-02
1.36E+00	4.11E+00	7.00E+01	9.33E+03	3.10E-02
1.35E+00	4.06E+00	7.10E+01	1.63E+04	3.29E-02
1.35E+00	4.06E+00	7.10E+01	1.63E+04	3.21E-02
1.35E+00	4.06E+00	7.10E+01	1.63E+04	2.87E-02
