# Supplementary material for: An integrated self-optimizing programmable chemical synthesis and reaction engine
Source: Nat Commun. 2024 Feb 9;15:1240. doi: 10.1038/s41467-024-45444-3 (PMC10858227; doi:10.1038/s41467-024-45444-3)
Supplement: Supplementary file 3 — Source Data [file 41467_2024_45444_MOESM3_ESM.zip › Source Data/figure_5/a.csv]

Iteration	Add_3-volume	Add_4-volume	Stir_6-time	Add_7-volume	Add_10-volume	HeatChillToTemp_12-temp	Stir_13-time	spectrum_peak-area_-114.3	PCA-1	PCA-2	approach	PCA-1	PCA-2
1	1.0	0.22	600.0	1.0	0.23	20.0	64800.0	0.3997	18.0	10.0	initial	1.5323798450214465	-0.6008106114555111
2	4.89	0.41	732.23	1.01	0.77	20.0	20999.27	0.3513	5.83	12.2	random	-0.9820682620423749	-1.0205749218552582
3	0.63	0.49	1226.77	0.93	0.69	20.0	11612.19	0.3596	3.23	20.45	random	-0.38619345081124146	-1.8409320597986414
4	0.08	0.23	1501.71	2.29	0.48	50.34	26902.12	0.2097	7.47	25.03	random	-0.21583915445667162	0.6573165098820283
5	2.17	0.44	1394.91	0.77	0.96	27.24	62775.59	0.2513	17.44	23.25	random	-0.40000988762863715	-1.6106064340903523
6	1.82	0.37	1583.79	2.94	0.74	28.65	44660.21	0.3332	12.41	26.4	random	0.15201272308126848	-0.2787061278132741
7	2.17	0.43	1182.48	0.56	0.39	28.83	32768.74	0.1688	9.1	19.71	exploration	-0.21128650699617754	-1.182408801266868
8	1.68	0.98	642.7	2.15	0.81	31.01	42750.15	0.2557	11.88	10.71	exploration	0.9546980352306152	-1.0560113035701775
9	1.34	0.53	179.28	2.28	0.34	37.38	55827.88	0.4	15.51	2.99	exploration	1.7965923587097241	0.6246889302750639
10	5.0	1.0	1800.0	0.5	1.0	25.0	7200.0	0.0	2.0	30.0	exploration	-2.1219007798262144	-2.8901046806028994
11	4.33	0.67	1453.24	0.51	0.43	25.89	54755.64	0.0	15.21	24.22	exploration	-0.22378151528264947	-1.7520732891673263
12	0.53	0.37	139.83	1.56	0.11	42.38	13629.76	0.2327	3.79	2.33	exploration	0.917965597311157	0.7937908124098498
13	0.87	0.25	1342.07	2.22	0.3	56.59	16607.29	0.2652	4.61	22.37	exploration	-0.3905886370077032	1.1461271605503853
14	5.0	0.1	0.0	3.0	0.1	60.0	64800.0	0.0	18.0	0.0	exploration	0.9882292078839437	3.363025950125144
15	1.21	0.34	226.62	1.66	0.46	52.66	13751.27	0.3467	3.82	3.78	exploration	0.00453293397026618	1.1724253590535016
16	3.18	0.39	1171.8	2.18	0.26	52.13	52989.08	0.3723	14.72	19.53	exploration	0.23880991485189262	1.037943932309604
17	0.45	0.32	534.94	0.96	0.57	27.51	60105.29	0.2906	16.7	8.92	exploration	1.053078858057998	-0.6461495364414549
18	1.0	0.41	1478.19	0.93	0.47	49.16	27644.73	0.2656	7.68	24.64	exploration	-0.6792667294475854	-0.3431350321718182
19	5.0	0.26	438.42	0.53	1.0	60.0	49493.84	0.2134	13.75	7.31	exploration	-1.6522289908729315	0.9182373093254306
20	3.51	0.42	28.88	1.87	1.0	60.0	16979.32	0.5124	4.72	0.48	exploration	-1.0791760382440625	1.5044899298964727
21	0.0	0.97	184.89	2.65	0.79	25.0	54012.88	0.2309	15.0	3.08	exploitation	2.2368723824527192	-0.8662186268512235
22	0.0	1.0	0.0	3.0	0.1	25.0	64800.0	0.2011	18.0	0.0	exploitation	3.720954229064898	-0.19139195579476698
23	0.0	1.0	0.0	3.0	0.1	25.0	64800.0	0.2048	18.0	0.0	exploitation	3.720954229064898	-0.19139195579476698
24	5.0	0.29	1044.02	1.96	0.46	52.69	52023.27	0.4144	14.45	17.4	balance	-0.5790682738491261	1.2299090720111403
25	0.0	0.15	1137.27	1.1	0.23	25.0	40311.72	0.0	11.2	18.95	balance	0.7234880212347683	-0.6509204767365776
26	5.0	0.44	1484.39	2.12	1.0	50.48	11831.81	0.5019	3.29	24.74	balance	-2.268020350740818	0.3292401452324669
27	5.0	0.46	967.27	3.0	0.1	26.78	8526.74	0.2113	2.37	16.12	balance	0.11785389094331192	0.5383998426760682
28	5.0	0.49	1138.17	1.76	1.0	57.38	31964.02	0.5035	8.88	18.97	balance	-1.815122693920876	0.6120170834448537
29	5.0	0.45	920.79	1.84	1.0	44.33	22422.12	0.5059	6.23	15.35	exploitation	-1.6027538518604034	0.25101955648537083
30	5.0	0.43	657.43	1.94	1.0	55.74	16045.76	0.5506	4.46	10.96	exploitation	-1.7712436159059235	1.0390561163363594
31	4.33	0.42	1245.2	1.89	1.0	41.11	15034.47	0.5408	4.18	20.75	exploitation	-1.7798734879855107	-0.09625189660282557
