# Supplementary material for: An integrated self-optimizing programmable chemical synthesis and reaction engine
Source: Nat Commun. 2024 Feb 9;15:1240. doi: 10.1038/s41467-024-45444-3 (PMC10858227; doi:10.1038/s41467-024-45444-3)
Supplement: Supplementary file 3 — Source Data [file 41467_2024_45444_MOESM3_ESM.zip › Source Data/figure_5/c.csv]

Add_3-volume	Add_4-volume	Add_7-dispense_speed	Add_7-volume	Stir_8-time	spectrum_peak-area_1633
3.5	5	0.2	5	1800	-0.4779
4.9674	4.71	7.7265	3.3728	2388.626	-0.5818
3.4371	4.9868	0.3145	4.9603	1869.3718	-0.6005
2.2097	1.958	3.0766	4.7902	5470.981	-0.6115
3.4669	4.993	0.2603	4.9791	1836.5115	-0.5505
4.2991	4.9903	6.9041	0.8012	3924.3557	-0.4984
3.5232	5	0.1512	4.9846	1800	-0.4956
2.6742	2.5729	6.9966	3.5736	7151.0801	-0.5769
3.4835	4.9965	0.2301	4.9896	1818.2557	-0.4694
1.1514	3.5737	4.1572	2.1582	3611.7249	-0.6829
3.4905	4.9984	0.2401	4.9955	1827.9069	-0.1065
3.4795	4.9887	0.2172	4.9936	1813.7491	-0.487
3.4489	0.5034	2.1559	0.723	1832.848	-0.7141
3.4959	5	0.2475	4.9875	1830.6141	-0.4692
3.5172	1.4056	9.2389	3.4393	6216.7085	-0.3913
3.6716	4.9948	0.4108	4.9123	1820.5065	-0.5042
1.8718	2.342	3.604	2.7266	6713.3198	-0.5905
3.4974	4.9916	0.25	4.9978	1827.2998	-0.4758
3.1952	0.7773	1.0382	1.5286	4568.1348	-0.5463
3.4868	4.9971	0.2442	5	1833.4457	-0.4422
2.2324	3.1281	5.4343	4.0445	6846.0322	-0.5695
3.4943	4.9994	0.2325	4.9989	1824.4208	-0.4662
0.6164	4.0719	0.3935	1.2007	6975.1602	-0.7717
3.4915	4.9935	0.2369	4.9967	1823.3331	-0.4991
4.8554	4.3793	4.5024	4.4297	2804.3989	-0.4978
3.6246	4.8424	0.0539	4.8127	1829.4752	-0.2498
2.9257	1.6921	6.439	1.9837	5734.5981	-0.6364
3.5829	4.8928	0.0884	4.8994	1825.9874	-0.3692
2.3663	2.667	8.4578	3.866	4308.7773	-0.7029
3.4929	4.9978	0.2425	4.9918	1828.5566	-0.5252
1.5091	1.1805	3.9048	3.408	5943.9067	-0.8197
3.4889	4.9967	0.2389	4.9944	1822.7146	-0.6165
3.2902	0.6341	9.7743	1.8064	3343.2942	-0.7428
3.4877	4.9986	0.2409	4.9954	1831.5872	-0.6499
3.8507	3.0556	2.102	2.8947	5062.3755	-0.5077
3.4937	4.9995	0.2456	4.993	1827.9785	-0.6288
1.66	3.3253	1.7386	2.2343	2583.7048	-0.7448
3.3586	4.8507	0.0881	4.9948	1829.0911	-0.4967
2.0985	2.4198	4.9677	1.3539	3030.051	-0.7682
3.4878	4.9952	0.2376	4.9974	1832.2788	-0.6978
