# Supplementary material for: An integrated self-optimizing programmable chemical synthesis and reaction engine
Source: Nat Commun. 2024 Feb 9;15:1240. doi: 10.1038/s41467-024-45444-3 (PMC10858227; doi:10.1038/s41467-024-45444-3)
Supplement: Supplementary file 3 — Source Data [file 41467_2024_45444_MOESM3_ESM.zip › Source Data/figure_5/b.csv]

Add_0-volume	Add_2-volume	HeatChillToTemp_4-temp	Stir_5-time	spectrum_peak-area_14
5.638	0.192	62.5	4050.0	9.3578
5.04	0.154	60.0	1800.0	7.9651
5.638	0.192	62.5	8550.0	9.4742
5.125	0.308	50.0	6300.0	9.3321
5.125	0.154	50.0	6300.0	7.7880
5.638	0.269	62.5	8550.0	9.3675
5.638	0.269	37.5	4050.0	9.8763
4.1	0.231	50.0	6300.0	9.5976
5.125	0.231	50.0	10800.0	9.4321
4.612	0.192	37.5	8550.0	9.6987
5.638	0.269	62.5	4050.0	9.2640
4.612	0.192	62.5	4050.0	9.5664
4.612	0.269	62.5	8550.0	8.7015
5.638	0.192	37.5	4050.0	9.8320
5.125	0.231	50.0	6300.0	9.3087
5.125	0.231	25.0	6300.0	9.8438
6.15	0.231	50.0	6300.0	9.1516
4.612	0.269	37.5	8550.0	8.9752
5.638	0.192	37.5	8550.0	9.4022
4.612	0.192	62.5	8550.0	9.1212
5.125	0.231	50.0	1800.0	8.9983
4.612	0.192	37.5	4050.0	8.9368
5.125	0.231	75.0	6300.0	8.6881
4.6120	0.2690	37.5	4050.0	10.1315
5.1250	0.2310	50.0	6300.0	9.8171
5.1250	0.2310	50.0	6300.0	9.8993
5.6380	0.2690	37.5	8550.0	9.8867
