# Supplementary material for: An integrated self-optimizing programmable chemical synthesis and reaction engine
Source: Nat Commun. 2024 Feb 9;15:1240. doi: 10.1038/s41467-024-45444-3 (PMC10858227; doi:10.1038/s41467-024-45444-3)
Supplement: Supplementary file 3 — Source Data [file 41467_2024_45444_MOESM3_ESM.zip › Source Data/figure_5/d.csv]

Unnamed: 0	Add_1-volume	Add_2-volume	Add_3-volume	Add_4-volume	Add_5-volume	HeatChillToTemp_7-temp	Add_8-volume	Add_10-volume	Stir_12-time	Add_14-volume	Stir_16-time	novelty	spec file	spectrum_integration-area_-73.319..-73.533	spectrum_integration-area_-74.317..-74.41	spectrum_integration-area_-75.304..-75.55	spectrum_integration-area_-75.623..-76.08	spectrum_integration-area_-76.629..-76.734	spectrum_integration-area_-78.4..-78.868	spectrum_integration-area_-79.992..-80.412	spectrum_integration-area_-81.12..-81.698	spectrum_integration-area_-106.519..-106.721	spectrum_integration-area_-113.071..-113.225	spectrum_integration-area_-116.401..-116.911	Unnamed: 0.1	constrained_spectrum_integration-area_-73.319..-73.533	constrained_spectrum_integration-area_-74.317..-74.41	constrained_spectrum_integration-area_-75.304..-75.55	constrained_spectrum_integration-area_-75.623..-76.08	constrained_spectrum_integration-area_-76.629..-76.734	constrained_spectrum_integration-area_-78.4..-78.868	constrained_spectrum_integration-area_-79.992..-80.412	constrained_spectrum_integration-area_-81.12..-81.698	constrained_spectrum_integration-area_-106.519..-106.721	constrained_spectrum_integration-area_-113.071..-113.225	constrained_spectrum_integration-area_-116.401..-116.911	region_spectrum_integration-area_-73.319..-73.533	region_spectrum_integration-area_-74.317..-74.41	region_spectrum_integration-area_-75.304..-75.55	region_spectrum_integration-area_-75.623..-76.08	region_spectrum_integration-area_-76.629..-76.734	region_spectrum_integration-area_-78.4..-78.868	region_spectrum_integration-area_-79.992..-80.412	region_spectrum_integration-area_-81.12..-81.698	region_spectrum_integration-area_-106.519..-106.721	region_spectrum_integration-area_-113.071..-113.225	region_spectrum_integration-area_-116.401..-116.911	tsne-1	tsne-2
0	0.2	0.02	0.0	0.38	5.87	11.24	1.16	0.36	7733.61	3.8	3452.54	14.971	1631496633.0	0.0269307948006915	0.0008071662027323	0.0029714089395875	0.4458054753507765	0.0071020269498279	0.3020546172559582	0.0480903778073848	0.3632230076129202	0.0011853748949156	0.1025731517863702	0.0163474601361052																								-2.0200247764587402	20.06076431274414
1	0.18	0.35	0.23	0.02	1.19	38.06	0.49	0.41	5610.34	4.2	467.05	17.2869	1631529260.0	0.0009398232576632	0.0095409388700526	0.0042439958420187	0.0463858814259862	0.0009306798552378	0.1066236290995076	0.82769278830294	0.038714730253991	0.0761433864571781	0.1840339083173218	0.1460728894303649																								-2.0418810844421387	22.40032386779785
2	0.14	0.21	0.03	0.15	5.05	15.2	0.8	0.45	1951.66	4.35	544.38	5.2783	1631538021.0	0.0277523782091803	0.0024555807444632	0.0128552679343452	0.148415938309846	0.0055796256039836	0.1928913625866575	0.3552833796188868	0.2493362480332321	0.0052027618846449	0.134312255429215	0.0823264659917073																								-1.8149936199188232	21.018299102783203
3	0.17	0.03	0.12	0.38	2.89	4.14	0.7	0.45	11135.33	2.61	313.07	0.0724	1631556608.0	0.0201298428091945	0.0051847675657637	0.0168179189275897	0.9397145837055272	0.0009992380403539	0.1408301378147048	0.0732942229198788	0.152788795329814	0.0007273372211515	0.1545325448380592	0.0144693419218426																								-2.5228075981140137	20.583898544311523
4	0.075	0.0925	0.115	0.225	2.5	12.5	0.89	0.35	9150.0	3.0	1950.0	0.1163	1631744107.0	0.0125196724258705	0.0007310492814627	0.026094075633784	0.3363371245413752	0.0027230042394011	0.4954525753789953	0.1216104796428338	0.115449487652198	0.0019953365936517	0.1632755782414991	0.021963471437577																								-2.5980348587036133	20.909870147705078
5	0.075	0.2775	0.1725	0.225	2.5	12.5	1.155	0.65	13575.0	3.0	2775.0	0.0602	1631766983.0	0.0043930955330749	0.0004528657392173	0.0384870287685387	0.2472003569659583	0.0029887950341212	0.2875552747525095	0.4926727275935159	0.0333715593291953	0.0037418910286399	0.1117060170969815	0.07184602466229																								-3.480700969696045	20.80664825439453
6	0.075	0.185	0.1725	0.1125	2.5	37.5	1.155	0.65	4725.0	3.0	2775.0	0.0642	1631781118.0	0.007400063353755	0.0002096386054869	0.0340780644773206	0.1048542586945745	8.499078699632917e-06	0.5906981620785339	0.3296547635481068	0.0773021807682814	0.0013746579627941	0.1276121935666135	0.0627096876816691																								-3.1580610275268555	21.241214752197266
7	0.075	0.185	0.0575	0.3375	5.0	37.5	0.89	0.65	4725.0	3.0	1125.0	7.1657	1631793857.0	0.0126793770540499	0.0003676979905398	0.0055684037260692	0.4759237390680766	0.0001035798591746	0.2465518450112354	0.268785390024346	0.083347631564084	0.0057041186681581	0.1263215755667527	0.0577752810803419																								-2.686851978302002	21.578718185424805
8	0.15	0.2775	0.115	0.1125	5.0	25.0	0.89	0.35	13575.0	5.0	1125.0	0.0746	1631814849.0	0.0135621333224928	0.0019870961873317	0.0133103321059756	0.092497363278363	0.00774744956469	0.2880489201655152	0.5206989969506349	0.1166372124744684	0.0059388521838774	0.1240661812615575	0.101778714251644																								-2.0985891819000244	21.23377227783203
9	0.075	0.0925	0.115	0.225	2.5	37.5	0.89	0.35	13575.0	5.0	1950.0	0.1036	1631837243.0	0.0056696369542427	0.0053988347743863	0.0268252072075411	0.3217977424554612	0.0060144069627902	0.547439754198066	0.1285926081597192	0.0723107649034473	0.0029911926275862	0.1698437002408645	0.0310567748620603																								-2.4405477046966553	21.029582977294922
10	0.15	0.0925	0.115	0.1125	2.5	37.5	0.625	0.65	13575.0	3.0	1125.0	0.1067	1631858518.0	0.025827842807797	0.0023947104602155	0.0226949401615677	0.1652431664602484	0.0042958397716559	0.2425168167526945	0.1912958902315793	0.2893765281163848	0.0026488892184453	0.2329153965785562	0.0334925545045231																								-2.940124034881592	21.06749153137207
11	0.225	0.185	0.0575	0.225	2.5	37.5	1.155	0.5	13575.0	5.0	1125.0	0.0908	1631879805.0	0.0313514541797036	0.000201072492892	0.0074135229645556	0.2128907964286363	0.0231313732866296	0.2622220270825917	0.2472717544876563	0.2604166040268169	0.0035468494322241	0.1050511756416671	0.0556349900366271																								-2.6872265338897705	20.2321720123291
12	0.15	0.0925	0.115	0.3375	5.0	12.5	0.89	0.65	4725.0	5.0	1125.0	0.1108	1631892548.0	0.0155381707418195	0.0010173137951026	0.0169135076744594	0.4996975492669042	0.0034591473626111	0.3282538031704496	0.0986114619571295	0.187059018159584	0.0004661372531591	0.1326922141496974	0.0186593965859708																								-2.015505313873291	20.497671127319336
13	0.225	0.0925	0.1725	0.1125	2.5	37.5	1.155	0.5	13575.0	4.0	1950.0	7.0059	1631914938.0	0.0334303096312981	0.002212909888437	0.0343974782642524	0.0968938152066439	0.0172607260482405	0.5733361821336004	0.1224433279825681	0.259652943824785	0.0024665051602241	0.1370166301524095	0.0249011703183071																								-3.06107497215271	20.415895462036133
14	0.075	0.185	0.0575	0.3375	5.0	25.0	0.625	0.5	4725.0	3.0	1950.0	0.0667	1631927607.0	0.0071885132690692	0.0052316372057214	0.0019816408771191	0.6021392109018022	0.0006856873937884	0.1226549327154285	0.3174796476191574	0.0577194747769176	0.0075176805273316	0.153555129022326	0.0681313785225923																								-2.490109443664551	21.571727752685547
15	0.0	0.0	0.2033	0.45	10.0	0.0	1.42	0.8	18000.0	6.0	3600.0	28.5021	1632022802.0	0.0026556314752768	0.0057720305573568	0.0417047742547869	0.5188921935993959	0.0016513078577067	0.9760295124173904	0.0104741110259102	0.0023200604616986	0.0025563398742043	0.1030406475969315	0.00575648085239																								-0.9706320762634277	19.26697540283203
16	0.3	0.37	0.0	0.45	0.0	50.0	0.36	0.2	18000.0	6.0	3600.0	146.4974	1632052093.0	0.0033429017774325	0.0011955241496283	0.0044809634912269	0.3227330574117248	0.0026053190909804	0.0211586868729976	0.3928040081128664	0.0044891496157262	0.1636850656939817	0.2654233429426697	0.0950506204611418																								-1.168230652809143	23.20484733581543
17	0.0	0.37	0.23	0.0	10.0	0.0	1.42	0.2	300.0	6.0	300.0	0.0222	1632059972.0	0.0003735028899109	0.0007246579361915	0.0095112754814204	0.0036255417858095	0.000315535798329	1.0652290859485285	0.4490460363377889	0.0040268233108672	0.0035891452480097	0.0750049835910368	0.0899315681863154																								-0.4379737079143524	21.082670211791992
18	0.3	0.37	0.0	0.0	10.0	50.0	0.36	0.8	300.0	2.0	3600.0	40.9284	1632071520.0	0.0047351103479769	0.0019569788863345	0.0009568941709424	0.0073996045416969	0.001835056745246	0.2258594103127567	0.7151055519106817	0.0817184128128783	0.0952978807807276	0.2537068971748987	0.0173903463019483																								-0.8614028096199036	21.940399169921875
19	0.3	0.0	0.0	0.0	10.0	0.0	1.42	0.8	300.0	6.0	300.0	0.0296	1632079446.0	0.036851559297353	0.0007138416580238	0.0009598500019732	0.0004771186571547	0.0313135570514785	1.0531801564901102	0.0002252715755122	0.5024657136217812	0.0010299158340612	0.0865464742439048	0.0036747531685549																								-1.7036138772964478	18.830184936523438
20	0.0	0.37	0.0	0.45	0.0	50.0	0.36	0.8	18000.0	2.0	3600.0	138.2195	1632162784.0	0.0007622946669979	0.0005008319787137	0.0010970632033904	0.340510212078333	0.0007649522220016	0.0134834740538175	0.4895164691222697	0.0062172099126442	0.1454870619250007	0.2151588793778837	0.0997068649520373																								-2.7433860301971436	22.63060760498047
21	0.3	0.2361	0.0	0.45	10.0	0.0	0.36	0.8	300.0	6.0	3600.0	22.1204	1632173946.0	0.0027238131514251	0.0034868304818073	0.0062952571976591	0.5367128538967167	0.0017284830753437	0.1972313453347249	0.1739847239463047	0.013998739775586	0.1091951810535162	0.2626204660121191	0.0033916560857682																								-0.7306874394416809	20.243181228637695
22	0.278	0.1257	0.23	0.4485	10.0	46.4547	1.42	0.2	17033.1405	2.3497	3600.0	0.0659	1632201928.0	0.008404066849651	0.0047145034211947	0.0093328317752748	0.5065390186747292	0.0017575251273164	0.5216769929997455	0.1256378276209805	0.079667810464915	0.004264238589349	0.0902058360101201	0.0251397335599595																								-4.917468547821045	21.716402053833008
23	0.3	0.0	0.0	0.0	0.0	0.0	1.42	0.8	18000.0	6.0	3600.0	231.9877	1632230778.0	0.0161563908127043	0.0002030269619096	0.0028177206115509	0.0106382013585011	0.0197024206858227	0.6868838489236483	0.0015754042994119	0.6771080155347222	0.0008854484265876	0.15333712074163	0.0049290621169379																								-2.7779152393341064	18.46039581298828
24	0.0	0.0073	0.23	0.4318	7.3884	50.0	0.6393	0.7332	300.0	2.0	3600.0	60.5229	1632241877.0	0.0018890873977112	0.0369848628597866	0.004353533914459	0.9045792403190565	0.0012902653065491	0.2850380206211992	0.102331962924225	0.0036411042105865	0.0060378610252907	0.1728000092083801	0.0103677900238535																								-4.023494720458984	22.51873779296875
25	0.3	0.37	0.23	0.45	0.0	50.0	0.36	0.2	18000.0	6.0	300.0	0.0617	1632267543.0	0.0042091353559375	0.0003000423622615	0.0032179696818609	0.2444194379112621	0.0015418594027545	0.0393677654908532	0.3506847513042165	0.0186302441900131	0.2384941816842409	0.264901512910474	0.0829021993510209																								-1.3138275146484375	23.35120964050293
26	0.2372	0.277	0.1004	0.3637	9.6538	8.611	0.8656	0.5804	6231.5058	5.307	2368.2094	0.0581	1632283114.0	0.0074765331006315	0.014466716470885	0.0046747355009558	0.4379834098009434	0.0015501720566791	0.1048380817651195	0.3997787836133578	0.1104926809929805	0.0141781704744669	0.1043298865906021	0.085885346448814																								-1.37600839138031	20.424768447875977
27	0.0038	0.3542	0.23	0.0075	7.5622	0.0	1.4027	0.7963	18000.0	2.0344	300.0	186.4047	1632444636.0	0.0035679631117908	0.0010948840915698	0.0448242370050841	0.0383621684149092	0.0008082686276838	0.6461662644018926	0.707453968695592	0.0045111736992272	0.0066733261425272	0.1043551010603423	0.0022274873828509																								-4.941550254821777	20.463756561279297
28	0.2901	0.0339	0.0266	0.0	3.8379	50.0	1.1133	0.7158	17219.2063	4.8051	3600.0	0.0532	1632339464.0	0.058843641585721	0.0017015606013525	0.0081970679713071	0.0004446921733476	0.0431338248703664	0.4560311288196886	0.0765650406286458	0.5919701940527389	0.0005739277466708	0.1361815038337124	0.0164681748572334																								-3.0147805213928223	19.440078735351562
29	0.0565	0.3554	0.0487	0.0218	8.0995	27.68	0.8693	0.4565	4982.456	5.0804	2571.0325	0.0547	1632353663.0	0.0075453782680368	0.0007624326956693	0.0052125645195164	0.0288368357005024	0.0028819426429696	0.2661225334130075	0.7919565855540426	0.0665718448805306	0.0102832310395009	0.1153716567115929	0.1461194976015627																								-1.5170925855636597	21.45100975036621
30	0.2637	0.1174	0.1701	0.3444	8.8769	1.9052	1.3426	0.3086	4411.0092	5.6418	336.2277	0.0786	1632365932.0	0.0161079997307867	0.0095199118518141	0.0142356583037729	0.3031310294820905	0.0075975599767814	0.6670768756208254	0.1075546710064944	0.1368489623474293	0.0012348011246612	0.0845513490060511	0.0242724533526131																								-1.3755308389663696	19.933475494384766
31	0.3	0.0	0.0126	0.0	0.0	0.0	1.42	0.2	18000.0	6.0	3247.7104	0.0311	1634162174.0	0.0244340034550156	0.0006462891360333	0.002751066332801	0.0013934749626907	0.0255215227562008	0.5616011805269809	0.0030042054433067	0.7463903698816167	0.0008428847026534	0.1809187578482168	0.0024262908798807																								-2.633544445037842	18.247713088989258
32	0.0051	0.3364	0.2221	0.0035	7.5653	0.0	1.3032	0.7983	18000.0	2.6423	300.0	16.0153	1634187843.0	0.0063022650733891	0.0010205958824451	0.0343520240400454	0.0427832750007352	0.0023012747236124	0.5069543706204792	0.5570550392612532	0.0488487260681614	0.0034368905507925	0.090871640789077	0.097345581221341																								-4.855627536773682	20.46593475341797
33	0.0	0.2214	0.23	0.0	10.0	2.689	1.42	0.8	9738.93	2.0	300.0	24.2113	1634204968.0	0.0002272888783772	0.0022998862848194	0.0465904381734259	0.0002299780435409	0.0005700872885331	1.3121412729980193	0.3512495796199102	0.0028237873389633	0.0011815702301691	0.1002791575647629	0.0304833165082553																								-4.969635486602783	20.477497100830078
34	0.1829	0.1246	0.0737	0.0075	7.5814	13.6651	1.4027	0.7963	18000.0	2.4345	300.0008	109.6521	1634230983.0	0.0188936048596733	0.0007896712077551	0.0106942008048592	0.0451096425234588	0.0037078925014305	0.7391510946378365	0.1637822050285255	0.2943922800833904	0.0010530042712431	0.1099125978704894	0.0308997856856733																								-4.140514373779297	19.82096290588379
35	0.035	0.2975	0.1758	0.1265	7.6666	35.9542	1.0589	0.7999	18000.0	2.0339	669.7364	6.296	1634256496.0	0.0042422414861192	0.0008643295342959	0.0141206764977223	0.0907672029957369	0.0012428779054053	0.391996912712249	0.5985540666074988	0.0351194275585948	0.0079370059104935	0.1185799479457528	0.1021452419425738																								-4.452491760253906	20.829118728637695
36	0.0924	0.3542	0.2146	0.3076	7.5021	0.0	0.7836	0.793	13514.3604	4.2811	414.8101	195.7202	1634277871.0	0.0021093595697803	0.023906452519346	0.0062660469650135	0.3214927423029559	0.0009527703099664	0.1043983302366472	0.6026244592784901	0.020991296869738	0.0240350064895049	0.1192290541599449	0.1147978412553848																								-4.080526351928711	21.309146881103516
37	0.2113	0.114	0.2146	0.3826	7.5027	24.3047	0.7836	0.7932	7280.6127	4.2779	1503.3542	23.5146	1634318743.0	0.0082678420575466	0.0452144509412358	0.0154272056498962	0.6001991320469058	0.0014596024085898	0.2129331786957804	0.15477225020238	0.0942016446616351	0.006550630849637	0.1423814927840953	0.0309250111550405																								-3.6354856491088867	21.7603816986084
38	0.1327	0.3473	0.2152	0.3546	7.5452	44.3654	0.8886	0.7851	5177.9507	4.3175	420.7506	9.8027	1634332205.0	0.0026444363507509	0.0226167116579152	0.0042888367670364	0.3586545148525421	0.0016501651421069	0.1399517535752904	0.5011833924558957	0.0291838085402199	0.0312272981858266	0.1103724898825763	0.09972567159872																								-3.6439452171325684	21.857006072998047
39	0.3	0.0002	0.0	0.0	0.0006	0.0	1.42	0.8	18000.0	6.0	3600.0	81.0438	1634361199.0	0.0188392016660271	0.0004469602136999	0.0042909724999644	0.0119905359156255	0.020219616985329	0.6067796581914163	0.0214995178206445	0.7225758932391492	0.0009842680320474	0.1392824351177576	0.0037403086426692																								-2.851675271987915	18.437755584716797
40	0.1583	0.3466	0.1638	0.0399	7.5592	34.7032	1.4027	0.6237	11739.6536	3.3397	300.0	12.6907	1634379942.0	0.0154076422161856	0.0013380247196649	0.0203576779948749	0.0354293810901709	0.0001519114694464	0.471112438483412	0.5020550022096611	0.1124172072314507	0.0068777282037594	0.0830065408900718	0.0990819206097469																								-4.139049530029297	20.642671585083008
41	0.2311	0.1916	0.0185	0.107	0.0	0.0	1.0839	0.8	17916.678	4.6267	2714.9976	0.1215	1634407995.0	0.0356750290961831	0.0001905243818982	0.0073096075753045	0.0341924078467011	0.034564644855393	0.2181956841042949	0.2177350297062229	0.5893275027937848	0.0011383820509663	0.1312976688547679	0.0479087016239693																								-3.2828266620635986	18.895954132080078
42	0.2027	0.2305	0.0414	0.0971	0.6613	0.0	1.0743	0.8	17829.9839	4.1059	2227.3077	14.4026	1634435413.0	0.0308421988676823	0.0005379689589667	0.0136403662422007	0.079706458602905	0.0120730638629683	0.1426702347226575	0.3697721619090542	0.4144297411184712	0.0025035225526615	0.1191621607079014	0.0793928531885137																								-3.4225013256073	19.072160720825195
80	0.1019928197979674	0.1049223069242301	0.23	0.0847755944332101	7.831852643373024	30.428680331105788	0.36	0.2217328975497921	1882.4671792780985	2.0	2503.104911243689		1638215014.0	0.0039815856844499	0.0582156268732767	0.0063447775199066	0.0599500991780327	0.0042675227952716	0.2351858041736367	0.1746970630639976	0.0199664795534235	0.054443055564084	0.752837796266017	0.0352840821794921																								-4.925429821014404	23.42958641052246
81	0.0	0.0	0.1983328016659709	0.45	8.327648179185784	0.0	0.36	0.6079822373163686	300.0	3.4603184271680174	3600.0		1638226125.0	0.0038369458774692	0.1212702898822789	0.0030635485970102	0.848477774398501	0.0046776661806497	0.207268941970924	0.0027936043173411	0.0001602757151246	0.000796027616052	0.3241831115549173	0.0010570061189486																								-5.254327774047852	23.153629302978516
82	0.0265523688293457	0.0	0.2029827949851834	0.45	10.0	12.793367694550804	0.36	0.505229563052535	9821.360132557737	2.0177905346935443	3600.0		1638382520.0	0.0029790054843909	0.1743372276262077	0.0011502579986672	0.7956335722003177	0.002010259230289	0.1413776370203249	0.0121287371646571	0.0001963869282195	0.0019740338054309	0.3554730776938011	0.0020637129704742																								-5.206873893737793	23.211000442504883
83	0.0	0.0	0.23	0.45	10.0	1.6273201336681826	0.36	0.2	9805.984066518498	2.955296256775916	3600.0		1638403174.0	0.002054742807228	0.1868104880778271	0.0054225541628277	1.0034049372806202	0.000786027434946	0.0857974496049042	0.0046858095112335	0.0011228818720285	0.0061105458206347	0.3175952636710812	0.0015995068515007																								-5.260987281799316	23.279415130615234
48	0.0	0.37	0.23	0.0	0.0	50.0	0.5476501281060464	0.2	18000.0	4.252652926155613	3600.0		1634768637.0	0.0013621142670098	0.0025865288283388	0.0062814830321924	0.0005426452406121	0.0036144826142374	0.0702591791556823	1.195571439145107	0.0078799151161587	0.0440723215268826	0.2026485942963919	0.1861791645317699																								-2.6621503829956055	23.964561462402344
49	0.0	0.37	0.23	0.0	0.0	50.0	0.36	0.2	18000.0	3.4434015755666465	3600.0		1634797115.0	0.0029364948301516	0.0012610164077782	0.0037162628841515	0.0008450371110179	0.0007092393332292	0.015792775024843	1.0682479427045048	0.0056183000010768	0.1195506868904698	0.2550102888242027	0.1667871834998338																								-2.7380053997039795	24.005550384521484
50	0.0	0.37	0.23	0.0	0.0	50.0	0.5414113968193932	0.2	18000.0	4.102209281287028	3600.0		1634825707.0	0.0003222557082553	0.0019225801000504	0.0058368794062414	0.0008994130636847	0.0042529623593545	0.0738740977492213	1.2443373858860811	0.0029726393020258	0.0460984633216798	0.1939385997645074	0.1822136428874619																								-2.6857471466064453	23.976694107055664
51	0.0	0.37	0.23	0.0	0.0	50.0	0.5686384560641277	0.2	18000.0	3.191622923307218	3600.0		1634854135.0	0.0004543026688896	0.0004089083112854	0.0023717923326601	0.003258469655579	3.868073108827258e-05	0.0830640158160753	1.263569326713114	0.0066245006867826	0.0430685250096273	0.1887663540539969	0.1791174986686724																								-2.79258394241333	23.992582321166992
52	0.0	0.37	0.23	0.0	1.1129059175390907	50.0	0.5898248055666985	0.2	18000.0	2.0	3600.0		1634882652.0	0.0008404940053752	0.0012120620748067	0.003889351735352	0.0004422007068761	0.0003152670597962	0.1034590198103451	1.0954996595659172	0.0141515711708329	0.0706060292773218	0.1895443256936824	0.1594563704963272																								-2.9509339332580566	24.012563705444336
63	0.3	0.0	0.0	0.0	0.5583675085666997	0.0	0.7028771443360083	0.2	300.0	2.0	300.0		1635338097.0	0.0777661353171318	0.0010363295707637	0.0001633941207049	0.0090037739559496	0.0194338037809255	0.1932720742315684	0.0030805641806346	1.3791149005973249	0.0008969557945984	0.1784485441239578	0.0016246238525831																								-4.633122444152832	17.690065383911133
64	0.3	0.0	0.0	0.0	1.5299575133944543	0.0	0.7498391071700196	0.2	300.0	2.0	300.0		1635345679.0	0.0016754897610271	0.0130796930970624	0.0770391044844881	0.1076750481824067	0.005980531134779	0.5275825104894883	0.033185025696737	0.0596976165615634	0.0013558453576518	0.5948366213498781	0.0025862850597891																								-4.619304656982422	17.702312469482422
65	0.3	0.0	0.0	0.0	0.0	29.165628878362952	0.6114016942134981	0.8	300.0	2.0	300.0		1635353499.0	0.0692981322774989	0.0012778077102037	0.0023477730871183	0.001836650757781	0.0051818571553253	0.1454210699334483	0.1407052221829939	0.7813302848996931	0.0013399126708743	0.2493437454223444	0.0359885550989381																								-4.8000383377075195	18.040740966796875
66	0.3	0.0	0.0	0.0	0.375438233976561	20.24044186788569	0.7174939203520965	0.8	300.0	2.0	300.0		1635360259.0	0.1029501205012588	0.0005036903720246	0.0015933176784438	0.003552868780975	0.0026911171180201	0.1441693790883886	0.0059910649181036	1.5246941804933276	2.092727626990314e-05	0.1921460190799863	0.0012736844266265																								-4.739538669586182	18.0199031829834
67	0.3	0.0	0.0	0.0	0.0	14.773933229500674	0.6687923116032344	0.8	300.0	2.0	300.0		1635371446.0	0.087146740920508	0.0011856691527361	0.0002344697223493	0.0045052398595566	0.0087623260428493	0.1728403499120221	0.003338110155363	1.2901896265608168	0.000792170652734	0.2327953247002026	0.0015737143592224																								-4.765220642089844	18.0743465423584
[truncated: 3 more columns]
