# Supplementary material for: An integrated self-optimizing programmable chemical synthesis and reaction engine
Source: Nat Commun. 2024 Feb 9;15:1240. doi: 10.1038/s41467-024-45444-3 (PMC10858227; doi:10.1038/s41467-024-45444-3)
Supplement: Supplementary file 3 — Source Data [file 41467_2024_45444_MOESM3_ESM.zip › Source Data/figure_4/a/rtd_temperature.csv]

time	temperature
1619619506.0576713	25.19
1619619508.2333257	25.16
1619619510.393403	25.16
1619619512.5477486	25.19
1619619514.70575	25.16
1619619516.859093	25.16
1619619519.0196538	25.16
1619619521.1890743	25.16
1619619523.4644651	25.16
1619619525.6179554	25.16
1619619527.759042	25.16
1619619529.912448	25.16
1619619532.0540738	25.16
1619619534.3222578	25.13
1619619536.466437	25.13
1619619538.6350408	25.16
1619619540.780858	25.16
1619619542.9351132	25.16
1619619545.096447	25.16
1619619547.3364463	25.13
1619619549.4916728	25.16
1619619551.6691601	25.16
1619619553.8467946	25.16
1619619556.0014157	25.16
1619619558.2793393	25.16
1619619560.4340427	25.19
1619619562.6103916	25.16
1619619564.7722752	25.16
1619619566.9275954	25.13
1619619569.0895238	25.16
1619619571.260022	25.16
1619619573.468224	25.13
1619619575.611474	25.16
1619619577.8797085	25.13
1619619580.025392	25.16
1619619582.3346667	25.16
1619619584.4899614	25.09
1619619586.6518314	25.13
1619619588.8071818	25.13
1619619590.9691389	25.13
1619619593.1238441	25.13
1619619595.2851968	25.13
1619619597.4559445	25.13
1619619599.649101	25.13
1619619601.810411	25.06
1619619603.9656534	25.13
1619619606.1584756	25.13
1619619608.3124542	25.13
1619619610.4586394	25.13
1619619612.651857	25.09
1619619614.8071167	25.13
1619619617.0001023	25.09
1619619619.1547077	25.09
1619619621.314706	25.09
1619619623.4812999	25.13
1619619625.6791496	25.09
1619619627.8615258	25.13
1619619630.006841	25.13
1619619632.2156668	25.09
1619619634.3710272	25.09
1619619636.5636363	25.02
1619619638.7255242	25.09
1619619640.8807485	25.06
1619619643.042691	25.09
1619619645.197831	25.09
1619619647.4755733	25.06
1619619649.6304312	25.09
1619619651.7767355	25.02
1619619653.9320095	25.09
1619619656.0939314	25.09
1619619658.24421	25.06
1619619660.3955789	25.09
1619619662.7047486	25.06
1619619664.8599129	25.06
1619619667.0214522	25.02
1619619669.2608898	25.02
1619619671.4156098	25.02
1619619673.5921862	25.02
1619619675.7538548	25.06
1619619677.9934459	25.06
1619619680.1486845	25.02
1619619682.3100576	24.99
1619619684.5344017	25.02
1619619686.6962967	25.02
1619619688.8516183	25.02
1619619691.0286822	24.99
1619619693.183365	25.02
1619619695.329174	24.99
1619619697.4839551	25.02
1619619699.6459277	24.99
1619619701.8011985	24.99
1619619703.9943643	24.99
1619619706.149633	25.02
1619619708.2958605	25.02
1619619710.450658	25.02
1619619712.6125631	25.02
1619619714.7678213	24.99
1619619716.92932	24.99
1619619719.1210344	25.02
1619619721.2815063	24.99
1619619723.5167644	24.99
1619619725.6772041	24.99
1619619727.8281846	24.99
1619619729.988626	24.99
1619619732.1552284	24.96
1619619734.306205	24.96
1619619736.5040572	24.96
1619619738.673936	24.96
1619619740.8202024	24.96
1619619742.974933	24.99
1619619745.168137	24.99
1619619747.446015	24.96
1619619749.6013043	24.96
1619619751.778249	25.02
1619619754.0333781	24.99
1619619756.1796882	24.96
1619619758.334435	24.99
1619619760.4963453	24.96
1619619762.6516476	24.96
1619619764.8136642	24.96
1619619766.9689186	24.99
1619619769.130808	24.96
1619619771.2861137	24.96
1619619773.4467356	24.96
1619619775.602065	24.96
1619619777.7791853	24.96
1619619779.9316351	24.99
1619619782.0757952	24.96
1619619784.2310407	24.96
1619619786.3918679	24.96
1619619788.700462	24.96
1619619790.854967	24.92
1619619793.016929	24.96
1619619795.172293	24.96
1619619797.3337731	24.99
1619619799.488994	24.96
1619619801.6665332	24.99
1619619803.960151	24.96
1619619806.1154618	24.92
1619619808.27735	24.96
1619619810.4325533	24.96
1619619812.710473	24.96
1619619814.8649766	24.92
1619619817.0107229	24.96
1619619819.166037	24.92
1619619821.3279963	24.92
1619619823.4832962	24.96
1619619825.6446893	24.96
1619619827.799995	24.89
1619619830.0088856	24.96
1619619832.1707985	24.96
1619619834.321933	24.92
1619619836.519786	24.92
1619619838.6800332	24.92
1619619840.835242	24.89
1619619842.9961686	24.92
1619619845.15024	24.92
1619619847.3120747	24.92
1619619849.4672933	24.96
1619619851.6917558	24.92
1619619853.8537724	24.92
1619619856.046901	24.92
1619619858.1985815	24.92
1619619860.3495522	24.92
1619619862.5099962	24.92
1619619864.6512828	24.89
1619619866.8378143	24.89
1619619868.999683	24.92
1619619871.1923954	24.89
1619619873.3476813	24.96
1619619875.5090241	24.89
1619619877.6642902	24.89
1619619879.8106124	24.92
1619619881.9658132	24.89
1619619884.1277893	24.92
1619619886.2826166	24.92
1619619888.4913213	24.92
1619619890.6844838	24.89
1619619892.8393426	24.89
1619619894.9856033	24.89
1619619897.1407998	24.89
1619619899.3022943	24.89
1619619901.4576092	24.92
1619619903.6350534	24.89
1619619905.788009	24.89
1619619907.9337008	24.89
1619619910.0888824	24.89
1619619912.2352014	24.92
1619619914.3899603	24.89
1619619916.5667353	24.89
1619619918.8222215	24.89
1619619920.9685352	24.85
1619619923.1923363	24.89
1619619925.346949	24.92
1619619927.4933116	24.92
1619619929.6469078	24.89
1619619931.8089309	24.89
1619619934.0333698	24.89
1619619936.1885855	24.85
1619619938.4665737	24.89
1619619940.621848	24.92
1619619942.7679958	24.85
1619619945.0766704	24.89
1619619947.2319307	24.85
1619619949.408937	24.89
1619619951.5630112	24.89
1619619953.7914555	24.89
1619619955.9519022	24.89
1619619958.0907443	24.89
1619619960.24587	24.89
1619619962.407722	24.89
1619619964.5629716	24.89
1619619966.7248473	24.82
1619619968.8906593	24.85
1619619971.0520222	24.89
1619619973.2072947	24.85
1619619975.369283	24.85
1619619977.529769	24.89
1619619979.7276165	24.89
1619619981.894219	24.85
1619619984.0451968	24.89
1619619986.2056386	24.85
1619619988.4191139	24.85
1619619990.5857136	24.89
1619619992.7366903	24.89
1619619994.8971334	24.85
1619619997.0510678	24.85
1619619999.2217665	24.82
1619620001.367986	24.85
1619620003.6771536	24.89
1619620005.8325071	24.85
1619620007.978093	24.82
1619620010.28619	24.85
1619620012.4466355	24.85
1619620014.6975129	24.89
1619620016.8579652	24.85
1619620019.0245585	24.85
1619620021.2152116	24.82
1619620023.3704731	24.82
1619620025.5167747	24.85
1619620027.7254705	24.85
1619620029.8801513	24.85
1619620032.04161	24.85
1619620034.1920264	24.85
1619620036.3430045	24.85
1619620038.5252202	24.82
1619620040.6856713	24.85
1619620042.8678954	24.82
1619620045.0272138	24.82
1619620047.1824892	24.85
1619620049.3444731	24.85
1619620051.5845563	24.85
1619620053.73975	24.85
1619620055.9173543	24.82
1619620058.0943816	24.85
1619620060.2496426	24.85
1619620062.442756	24.85
1619620064.604202	24.85
1619620066.75766	24.82
1619620068.919165	24.85
1619620071.0743792	24.89
1619620073.2519362	24.85
1619620075.4228444	24.85
1619620077.7164779	24.85
1619620079.86271	24.85
1619620082.0180147	24.82
1619620084.1956298	24.85
1619620086.3509467	24.89
1619620088.6288311	24.85
1619620090.7841232	24.82
1619620092.930442	24.82
1619620095.0857503	24.82
1619620097.2466345	24.85
1619620099.4014373	24.85
1619620101.5633123	24.79
1619620103.71857	24.85
1619620105.8799853	24.79
1619620108.0320888	24.82
1619620110.1751223	24.82
1619620112.3282957	24.82
1619620114.4879904	24.82
1619620116.64132	24.85
1619620118.8032563	24.82
1619620120.973563	24.82
1619620123.119795	24.82
1619620125.2746205	24.82
1619620127.514152	24.82
1619620129.7061496	24.82
1619620131.9841492	24.82
1619620134.138854	24.82
1619620136.3314922	24.82
1619620138.4934068	24.82
1619620140.686045	24.85
1619620142.8409836	24.82
1619620145.002973	24.85
1619620147.157695	24.82
1619620149.3196616	24.79
1619620151.5061266	24.79
1619620153.667476	24.79
1619620155.8227844	24.85
1619620157.9690185	24.85
1619620160.1242948	24.82
1619620162.3710842	24.82
1619620164.5419178	24.82
1619620166.7351303	24.79
1619620168.8970335	24.82
1619620171.052257	24.79
1619620173.2136197	24.82
1619620175.368979	24.82
1619620177.530304	24.82
1619620179.6850114	24.82
1619620181.8460195	24.79
1619620184.0007722	24.82
1619620186.1627805	24.82
1619620188.3866675	24.82
1619620190.5390317	24.82
1619620192.8368003	24.82
1619620194.9877813	24.82
1619620197.1482198	24.82
1619620199.3148255	24.82
1619620201.4658012	24.79
1619620203.6262467	24.82
1619620205.8240924	24.79
1619620207.975072	24.82
1619620210.1288407	24.79
1619620212.2746024	24.82
1619620214.4298816	24.82
1619620216.6073925	24.82
1619620218.7776492	24.79
1619620220.923962	24.79
1619620223.1171637	24.79
1619620225.2724516	24.75
1619620227.5340846	24.82
1619620229.688185	24.82
1619620231.9105504	24.79
1619620234.065819	24.79
1619620236.2277677	24.79
1619620238.46735	24.82
1619620240.6286836	24.82
1619620242.7839952	24.79
1619620244.930209	24.79
1619620247.085419	24.79
1619620249.2473326	24.82
1619620251.4026709	24.79
1619620253.5802524	24.79
1619620255.772865	24.79
1619620257.9276419	24.79
1619620260.089517	24.79
1619620262.2603796	24.82
1619620264.4061575	24.79
1619620266.560804	24.79
1619620268.7383761	24.79
1619620270.893714	24.82
1619620273.055019	24.79
1619620275.2102869	24.82
1619620277.356674	24.82
1619620279.5119298	24.79
1619620281.6738775	24.79
1619620283.8604443	24.79
1619620286.0374973	24.82
1619620288.1983163	24.79
1619620290.3534923	24.79
1619620292.5467615	24.79
1619620294.7243261	24.79
1619620296.8789628	24.79
1619620299.0409782	24.79
1619620301.1962729	24.79
1619620303.358158	24.75
1619620305.5134482	24.79
1619620307.7379153	24.79
1619620309.930433	24.75
1619620312.0924003	24.79
1619620314.2476573	24.82
1619620316.4095554	24.79
1619620318.5648208	24.79
1619620320.7261586	24.79
1619620322.8814006	24.79
1619620325.0433495	24.75
1619620327.1986673	24.79
1619620329.3605707	24.79
1619620331.5152116	24.82
1619620333.6768603	24.79
1619620335.900189	24.79
1619620338.055452	24.79
1619620340.2485762	24.79
1619620342.4105322	24.79
1619620344.5652385	24.79
1619620346.7272046	24.79
1619620348.881898	24.79
1619620351.074961	24.75
1619620353.2303126	24.79
1619620355.4078877	24.79
1619620357.7014332	24.79
1619620359.8567145	24.75
1619620362.0030417	24.79
1619620364.19616	24.79
1619620366.3513591	24.75
1619620368.51331	24.79
1619620370.668619	24.82
1619620372.8305485	24.79
1619620374.9852998	24.79
1619620377.1467593	24.79
1619620379.3020275	24.75
1619620381.4638052	24.79
1619620383.6185331	24.79
1619620385.7960672	24.82
1619620387.9893155	24.79
1619620390.2132375	24.75
1619620392.3678463	24.79
1619620394.5292108	24.75
1619620396.684486	24.75
1619620398.845816	24.75
1619620401.1552103	24.75
1619620403.3105035	24.79
1619620405.4567845	24.79
1619620407.6116958	24.82
1619620409.7724457	24.79
1619620411.9271832	24.79
1619620414.0890746	24.75
1619620416.4288356	24.75
1619620418.5841432	24.79
1619620420.7303843	24.79
1619620422.885055	24.79
1619620425.093389	24.79
1619620427.2396271	24.75
1619620429.395	24.75
1619620431.5569382	24.79
1619620433.7222703	24.79
1619620435.8676455	24.79
1619620438.0223258	24.79
1619620440.1837425	24.75
1619620442.3383641	24.75
1619620444.5454607	24.79
1619620446.7072897	24.75
1619620448.8626008	24.79
1619620451.1027312	24.75
1619620453.2485173	24.75
1619620455.4036689	24.79
1619620457.550038	24.75
1619620459.7588654	24.75
1619620461.914091	24.75
1619620464.0759122	24.79
1619620466.2305663	24.75
1619620468.3920026	24.79
1619620470.5468347	24.79
1619620472.7082007	24.79
1619620474.8947184	24.75
1619620477.0556436	24.75
1619620479.21087	24.79
1619620481.3728027	24.79
1619620483.527547	24.79
1619620485.6737766	24.79
1619620487.829082	24.79
1619620489.990402	24.75
1619620492.299621	24.75
1619620494.4548936	24.79
1619620496.6792402	24.75
1619620498.8707926	24.79
1619620501.079178	24.79
1619620503.2205775	24.79
1619620505.3696306	24.75
1619620507.5316408	24.75
1619620509.6861596	24.75
1619620511.8625948	24.79
1619620514.0172498	24.75
1619620516.1623592	24.75
1619620518.3483143	24.75
1619620520.4926643	24.75
1619620522.786191	24.79
1619620524.940881	24.75
1619620527.218154	24.72
1619620529.373421	24.79
1619620531.5334744	24.75
1619620533.7260578	24.75
1619620535.8965006	24.75
1619620538.042823	24.75
1619620540.2136223	24.79
1619620542.3593416	24.79
1619620544.5145035	24.75
1619620546.7233138	24.75
1619620548.8852007	24.75
1619620551.0393622	24.75
1619620553.2007053	24.75
1619620555.3548176	24.79
1619620557.632766	24.75
1619620559.78794	24.75
1619620561.9493392	24.79
1619620564.1046138	24.75
1619620566.2664862	24.75
1619620568.537832	24.75
1619620570.68409	24.79
1619620572.839234	24.75
1619620575.032457	24.75
1619620577.241267	24.75
1619620579.4020472	24.75
1619620581.5568082	24.75
1619620583.8346345	24.75
1619620585.989946	24.75
1619620588.2835414	24.79
1619620590.445413	24.72
1619620592.6006978	24.75
1619620594.7625172	24.75
1619620596.917582	24.75
1619620599.0796018	24.75
1619620601.234773	24.79
1619620603.396552	24.75
1619620605.5506966	24.75
1619620607.712574	24.75
1619620609.8678706	24.75
1619620612.0297575	24.79
1619620614.3166485	24.75
1619620616.4617505	24.75
1619620618.6170433	24.79
1619620620.7633073	24.75
1619620622.9715693	24.79
1619620625.1267526	24.79
1619620627.2875135	24.79
1619620629.442806	24.79
1619620631.6046298	24.75
1619620633.759951	24.72
1619620635.9218688	24.75
1619620638.0770109	24.75
1619620640.2384222	24.79
1619620642.3936348	24.79
1619620644.5549743	24.75
1619620646.7102938	24.75
1619620648.9033945	24.72
1619620651.0580852	24.75
1619620653.266827	24.75
1619620655.4119582	24.75
1619620657.567262	24.75
1619620659.7135587	24.72
1619620661.9368725	24.75
1619620664.0921514	24.79
1619620666.238263	24.75
1619620668.3934004	24.75
1619620670.6335313	24.75
1619620672.864507	24.75
1619620675.0190728	24.75
1619620677.281376	24.75
1619620679.4365828	24.75
1619620681.598477	24.75
1619620683.753699	24.75
1619620685.930667	24.72
1619620688.2398064	24.75
1619620690.3942676	24.72
1619620692.5873682	24.75
1619620694.7493472	24.75
1619620696.9893665	24.75
1619620699.14455	24.72
1619620701.3376935	24.75
1619620703.483364	24.72
1619620705.6386075	24.75
1619620707.8005614	24.75
1619620709.9556832	24.72
1619620712.1489275	24.75
1619620714.34212	24.75
1619620716.4967694	24.75
1619620718.6429641	24.75
1619620720.8829143	24.75
1619620723.038173	24.75
1619620725.1844962	24.75
1619620727.3396862	24.75
1619620729.5328548	24.72
1619620731.6947248	24.75
1619620733.8474984	24.75
1619620736.125519	24.72
1619620738.2797868	24.72
1619620740.4250221	24.72
1619620742.5803537	24.75
1619620744.7423537	24.72
1619620747.051279	24.75
1619620749.206608	24.72
1619620751.4686456	24.75
1619620753.6239114	24.72
1619620755.9019384	24.75
1619620758.0572734	24.72
1619620760.2347364	24.75
1619620762.3897226	24.72
1619620764.582898	24.75
1619620766.7292244	24.72
1619620768.953081	24.72
1619620771.1076355	24.72
1619620773.3008816	24.72
1619620775.4628735	24.72
1619620777.617857	24.72
1619620779.7798615	24.75
1619620781.9350069	24.75
1619620784.2130368	24.75
1619620786.3683698	24.75
1619620788.5459888	24.75
1619620790.8549948	24.75
1619620793.0102296	24.75
1619620795.1565409	24.72
1619620797.311876	24.72
1619620799.4894876	24.72
1619620801.6823401	24.72
1619620803.8755121	24.72
1619620806.0308542	24.72
1619620808.1924226	24.72
1619620810.378981	24.72
1619620812.5249739	24.72
1619620814.6802616	24.72
1619620816.8578136	24.72
1619620819.0131276	24.72
1619620821.1591358	24.72
1619620823.3143563	24.72
1619620825.5226717	24.72
1619620827.6690514	24.75
1619620829.8243053	24.72
1619620831.9861276	24.72
1619620834.172706	24.75
1619620836.450669	24.75
1619620838.6435778	24.72
1619620840.7986927	24.75
1619620842.9450498	24.72
1619620845.1159987	24.72
1619620847.262357	24.72
1619620849.4176729	24.75
1619620851.594968	24.75
1619620853.803794	24.72
1619620855.9591153	24.72
1619620858.1054828	24.72
1619620860.2608159	24.72
1619620862.407059	24.72
1619620864.5622642	24.72
1619620866.724208	24.72
1619620868.879186	24.72
1619620871.04079	24.72
1619620873.2496052	24.72
1619620875.4360988	24.72
1619620877.582473	24.72
1619620879.7377956	24.75
1619620881.8838127	24.72
1619620884.0391397	24.72
1619620886.2011218	24.75
1619620888.3564513	24.72
1619620890.5184221	24.75
1619620892.7047749	24.72
1619620894.8980162	24.72
1619620897.059597	24.72
1619620899.2149374	24.69
1619620901.4079695	24.75
1619620903.5699675	24.75
1619620905.7252526	24.72
1619620907.918405	24.75
1619620910.196402	24.72
1619620912.3514864	24.72
1619620914.5134802	24.69
1619620916.6688151	24.69
1619620918.8464339	24.69
1619620921.0015514	24.72
1619620923.147887	24.75
1619620925.3032186	24.75
1619620927.4647422	24.72
1619620929.7517145	24.72
1619620931.897743	24.72
1619620934.053063	24.72
1619620936.1993282	24.72
1619620938.354111	24.72
1619620940.516031	24.72
1619620942.7869651	24.75
1619620944.9333117	24.72
1619620947.0884995	24.72
1619620949.2503777	24.72
1619620951.4048116	24.75
1619620953.5668063	24.72
1619620955.7221396	24.72
1619620957.8830347	24.72
1619620960.038372	24.72
1619620962.3162277	24.72
1619620964.4715703	24.75
1619620966.663958	24.75
1619620968.8236096	24.75
1619620970.9789453	24.75
1619620973.1405556	24.75
1619620975.2958825	24.72
1619620977.4734972	24.75
1619620979.7827811	24.72
1619620981.9379308	24.75
1619620984.084291	24.72
1619620986.239622	24.72
1619620988.401233	24.72
1619620990.5871134	24.72
1619620992.7331138	24.72
1619620994.8884387	24.72
1619620997.0342333	24.72
1619620999.1895173	24.72
1619621001.351263	24.75
1619621003.6382246	24.72
1619621005.783236	24.72
1619621007.938028	24.72
1619621010.0843904	24.72
1619621012.2395732	24.72
1619621014.5170383	24.72
1619621016.6717184	24.72
1619621018.833284	24.75
1619621020.9886296	24.69
1619621023.1504242	24.69
1619621025.3213842	24.72
1619621027.4677608	24.75
1619621029.6230547	24.75
1619621031.7689872	24.69
1619621033.923386	24.75
1619621036.0853794	24.72
1619621038.2407098	24.69
1619621040.4180477	24.69
1619621042.5714564	24.75
1619621044.717668	24.72
1619621046.9044352	24.72
1619621049.0966249	24.72
1619621051.2423446	24.72
1619621053.397252	24.75
1619621055.5591602	24.72
1619621057.714434	24.72
1619621059.8763988	24.72
1619621062.0312188	24.72
1619621064.1926281	24.72
1619621066.3478792	24.72
1619621068.509864	24.72
1619621070.6651945	24.75
1619621072.826961	24.75
1619621074.9823077	24.72
1619621077.322431	24.72
1619621079.4844096	24.72
1619621081.6395574	24.72
1619621083.8014681	24.75
1619621085.9562082	24.72
1619621088.2029736	24.72
1619621090.3583133	24.72
1619621092.535671	24.72
1619621094.7289128	24.72
1619621096.8842382	24.75
1619621099.0300117	24.72
1619621101.1851861	24.72
1619621103.346989	24.72
1619621105.501277	24.72
1619621107.6940608	24.75
1619621109.8493996	24.72
1619621112.0109642	24.72
1619621114.1663084	24.75
1619621116.3126764	24.72
1619621118.6063066	24.72
1619621120.7616274	24.72
1619621122.9231386	24.72
1619621125.078481	24.75
1619621127.2715864	24.72
1619621129.4648137	24.72
1619621131.6201468	24.72
1619621133.7817652	24.75
1619621135.9370904	24.69
1619621138.114351	24.75
1619621140.269672	24.75
1619621142.431494	24.72
1619621144.5868206	24.69
1619621146.7331898	24.72
1619621148.8885162	24.72
1619621151.034894	24.75
1619621153.190022	24.72
1619621155.3520012	24.72
1619621157.5072834	24.75
1619621159.6692708	24.72
1619621161.8350775	24.72
1619621163.9862304	24.72
1619621166.1414914	24.72
1619621168.3030906	24.75
1619621170.574432	24.72
1619621172.7199795	24.69
1619621174.8746793	24.72
1619621177.036029	24.72
1619621179.1907377	24.75
1619621181.3677392	24.72
1619621183.5221057	24.72
1619621185.6682916	24.72
1619621187.82362	24.75
1619621190.0005298	24.72
1619621192.193378	24.72
1619621194.4178698	24.75
1619621196.5726066	24.75
1619621198.7185106	24.72
1619621200.873201	24.69
1619621203.0348933	24.69
1619621205.1902244	24.69
1619621207.3521526	24.72
1619621209.5068247	24.72
1619621211.6687388	24.72
1619621213.8932219	24.69
1619621216.0485423	24.69
1619621218.241773	24.72
1619621220.4037647	24.72
1619621222.5587127	24.72
1619621224.7206943	24.75
1619621226.8760347	24.69
1619621229.037668	24.75
1619621231.1929932	24.72
1619621233.3859723	24.72
1619621235.5398703	24.72
1619621237.7018511	24.72
1619621239.8571897	24.72
1619621241.9974887	24.72
1619621244.3127165	24.72
1619621246.4680686	24.72
1619621248.6144378	24.72
1619621250.7697623	24.72
1619621253.0471954	24.72
1619621255.2024713	24.72
1619621257.3947427	24.69
1619621259.5879774	24.72
1619621261.7812092	24.72
1619621263.9362905	24.72
1619621266.0826595	24.69
1619621268.2378895	24.72
1619621270.3997107	24.72
1619621272.5862188	24.72
1619621274.7319767	24.72
1619621277.0256116	24.69
1619621279.1809144	24.72
1619621281.3579354	24.72
1619621283.613323	24.72
1619621285.7595587	24.69
1619621287.9145398	24.69
1619621290.0765183	24.69
1619621292.316061	24.69
1619621294.4713814	24.69
1619621296.7336795	24.72
1619621298.8890038	24.69
1619621301.0353403	24.72
1619621303.1905658	24.69
1619621305.336344	24.69
1619621307.4903383	24.69
1619621309.6523063	24.72
1619621311.8767717	24.72
1619621314.1323159	24.72
1619621316.2784657	24.72
1619621318.4645994	24.72
1619621320.610947	24.72
1619621322.7657628	24.72
1619621324.912054	24.69
1619621327.067328	24.69
1619621329.3453271	24.75
1619621331.50065	24.72
1619621333.6781824	24.69
1619621335.8714018	24.72
1619621338.0261793	24.69
1619621340.2031343	24.72
1619621342.3806999	24.69
1619621344.5359209	24.69
1619621346.6978228	24.69
1619621348.8528416	24.69
1619621351.0304012	24.69
1619621353.1852975	24.72
1619621355.33173	24.69
1619621357.5182884	24.69
1619621359.6646316	24.69
1619621361.8199434	24.69
1619621363.9662797	24.69
1619621366.1215985	24.69
1619621368.299185	24.69
1619621370.4544911	24.72
1619621372.7010603	24.69
1619621374.856377	24.69
1619621377.0182781	24.65
1619621379.188868	24.69
1619621381.3352327	24.69
1619621383.490399	24.65
1619621385.6523714	24.69
1619621387.9616058	24.72
1619621390.1169229	24.65
1619621392.2945137	24.65
1619621394.4495013	24.69
1619621396.6270576	24.69
1619621398.7822912	24.65
1619621400.928637	24.65
1619621403.0837636	24.65
1619621405.2457483	24.69
1619621407.398843	24.69
1619621409.5439696	24.65
1619621411.6992068	24.65
1619621413.860978	24.69
1619621416.0162892	24.69
1619621418.27859	24.65
1619621420.4339116	24.69
1619621422.595798	24.69
1619621424.7507794	24.69
1619621426.9127598	24.65
1619621429.0680807	24.65
1619621431.2300406	24.69
1619621433.4161942	24.69
1619621435.5624797	24.69
1619621437.7173958	24.69
1619621439.8950078	24.65
1619621442.049681	24.65
1619621444.1956148	24.69
1619621446.3888342	24.69
1619621448.5439987	24.65
1619621450.705987	24.65
1619621452.8716974	24.65
1619621455.0230467	24.65
1619621457.2943866	24.65
1619621459.4557295	24.65
1619621461.7487507	24.65
1619621463.9038618	24.69
1619621466.112719	24.69
1619621468.2742584	24.62
1619621470.4295783	24.65
1619621472.5915267	24.65
1619621474.7466576	24.65
1619621476.9086425	24.65
1619621479.0639503	24.65
1619621481.2415206	24.65
1619621483.3966122	24.69
1619621485.589849	24.65
1619621487.883478	24.65
1619621490.0387902	24.65
1619621492.20077	24.65
1619621494.377449	24.65
1619621496.53268	24.65
1619621498.6943302	24.65
1619621500.8496485	24.65
1619621503.0116248	24.69
1619621505.1663601	24.65
1619621507.3282921	24.69
1619621509.4992363	24.65
1619621511.6455534	24.62
1619621513.8005145	24.65
1619621515.9625025	24.65
1619621518.1177866	24.65
1619621520.2797525	24.65
1619621522.4662652	24.65
1619621524.6124184	24.65
1619621526.7833595	24.65
1619621528.9449735	24.65
1619621531.2229865	24.69
1619621533.378135	24.65
1619621535.5401125	24.65
1619621537.6954446	24.65
1619621539.888671	24.65
1619621542.043972	24.65
1619621544.236217	24.65
1619621546.382576	24.62
1619621548.5378182	24.65
1619621550.6997972	24.69
1619621552.8551292	24.65
1619621555.0161772	24.62
1619621557.2032878	24.65
1619621559.36422	24.65
1619621561.519553	24.62
1619621563.68153	24.62
1619621565.8367867	24.65
1619621567.9831524	24.62
1619621570.2231677	24.65
1619621572.4163048	24.62
1619621574.5712852	24.65
1619621576.7332618	24.65
1619621578.8879108	24.65
1619621581.0333037	24.62
1619621583.1880417	24.62
1619621585.34939	24.62
1619621587.504293	24.62
1619621589.64992	24.65
1619621591.804608	24.58
1619621594.113476	24.65
1619621596.2754438	24.65
1619621598.5311596	24.62
1619621600.6931353	24.62
1619621602.848398	24.62
1619621605.0101645	24.62
1619621607.1650846	24.62
1619621609.3583148	24.62
1619621611.5136175	24.62
1619621613.6910267	24.62
1619621615.8527954	24.65
1619621618.1237864	24.62
1619621620.285781	24.62
1619621622.4567327	24.62
1619621624.618514	24.62
1619621626.7738235	24.62
1619621628.9514358	24.62
1619621631.1134138	24.58
1619621633.2687037	24.62
1619621635.4459274	24.65
1619621637.6011167	24.69
1619621639.7942965	24.62
1619621641.9556746	24.62
1619621644.110652	24.62
1619621646.2725604	24.62
1619621648.4274313	24.62
1619621650.5894072	24.62
1619621652.7446074	24.62
1619621654.906231	24.62
1619621657.0615418	24.58
1619621659.2234821	24.62
1619621661.3788173	24.62
1619621663.540739	24.58
1619621665.695695	24.65
1619621667.8576808	24.62
1619621670.0124354	24.58
1619621672.190005	24.62
1619621674.3450844	24.62
1619621676.4913268	24.58
1619621678.6463585	24.58
1619621680.8083453	24.62
1619621682.9636722	24.62
1619621685.1254768	24.58
1619621687.4503558	24.58
1619621689.605683	24.58
1619621691.767658	24.58
1619621693.9228146	24.65
1619621696.0691447	24.58
1619621698.2244806	24.62
1619621700.386346	24.62
1619621702.5415342	24.58
1619621704.7031891	24.62
1619621706.8571134	24.62
1619621709.0187194	24.58
1619621711.1740322	24.62
1619621713.3359976	24.58
1619621715.522091	24.58
1619621717.6840897	24.62
1619621719.8384504	24.55
1619621721.9847217	24.62
1619621724.1396399	24.62
1619621726.301575	24.62
1619621728.4568503	24.58
1619621730.6185749	24.58
1619621732.7738955	24.58
1619621734.9665053	24.62
1619621737.1597311	24.58
1619621739.3147182	24.58
1619621741.4610813	24.55
1619621743.615833	24.62
1619621745.7776074	24.58
1619621747.9329412	24.58
1619621750.0948908	24.62
1619621752.2501473	24.62
1619621754.4115026	24.58
1619621756.5668228	24.58
1619621758.7131894	24.55
1619621761.0224638	24.58
1619621763.1771848	24.58
1619621765.3546236	24.58
1619621767.525179	24.58
1619621769.6715405	24.58
1619621771.8419993	24.58
1619621773.9883182	24.58
1619621776.197	24.58
1619621778.3523355	24.62
1619621780.5143394	24.62
1619621782.669636	24.58
1619621784.8151875	24.58
1619621786.9699612	24.62
1619621789.1319077	24.58
1619621791.3563983	24.58
1619621793.5490773	24.58
1619621795.7040024	24.55
1619621797.8656042	24.58
1619621800.05218	24.58
1619621802.2141492	24.62
1619621804.3675115	24.58
1619621806.513396	24.62
1619621808.6687355	24.58
1619621810.877111	24.58
1619621813.0229216	24.65
1619621815.1779046	24.58
1619621817.3399026	24.58
1619621819.4947073	24.58
1619621821.7346895	24.58
1619621823.8810618	24.58
1619621826.035465	24.58
1619621828.1813755	24.55
1619621830.3361995	24.58
1619621832.49816	24.55
1619621834.7380567	24.55
1619621836.8933935	24.58
1619621839.0392332	24.55
1619621841.1940367	24.58
1619621843.3393095	24.58
1619621845.4939766	24.58
1619621847.6872134	24.58
1619621849.9111178	24.62
1619621852.073053	24.58
1619621854.2283862	24.58
1619621856.3900943	24.58
1619621858.5444314	24.58
1619621860.7220433	24.58
1619621862.876835	24.58
1619621865.085557	24.55
1619621867.2313929	24.55
1619621869.3845813	24.58
1619621871.5465746	24.58
1619621873.701886	24.58
1619621875.8637092	24.55
1619621878.0190415	24.58
1619621880.1804795	24.58
1619621882.388765	24.58
1619621884.5539508	24.58
1619621886.7198331	24.58
1619621888.912097	24.55
1619621891.0674298	24.58
1619621893.2294288	24.58
1619621895.3846016	24.55
1619621897.5465956	24.58
1619621899.8022683	24.55
1619621901.9642596	24.58
1619621904.119561	24.58
1619621906.280544	24.55
1619621908.4351652	24.55
1619621910.5966046	24.58
1619621912.7670064	24.58
1619621914.912918	24.55
1619621917.0675826	24.58
1619621919.360756	24.58
1619621921.5160935	24.55
1619621923.7088358	24.58
1619621925.8543293	24.58
1619621928.0631864	24.58
1619621930.2497687	24.55
1619621932.4057453	24.55
1619621934.5670776	24.55
1619621936.7131066	24.55
1619621938.9057865	24.58
1619621941.0605545	24.58
1619621943.2225554	24.55
1619621945.3775454	24.55
1619621947.639574	24.55
1619621949.7943306	24.58
1619621951.9563131	24.55
1619621954.1428401	24.55
1619621956.3045423	24.55
1619621958.4593349	24.55
1619621960.6055932	24.55
1619621962.760819	24.55
1619621964.9537907	24.58
1619621967.115795	24.55
1619621969.2710927	24.55
1619621971.5798225	24.52
1619621973.7418065	24.55
1619621975.8964005	24.55
1619621978.158404	24.58
1619621980.3137257	24.58
1619621982.4751678	24.58
1619621984.6305172	24.55
1619621986.807383	24.55
1619621988.9783478	24.55
1619621991.1241643	24.58
1619621993.3329854	24.55
1619621995.4881105	24.55
1619621997.634489	24.55
1619621999.920853	24.55
1619622002.066544	24.55
1619622004.2218828	24.58
1619622006.367528	24.55
1619622008.607151	24.55
1619622010.7624936	24.58
1619622012.9087796	24.52
1619622015.064174	24.55
1619622017.225128	24.52
1619622019.4808633	24.52
1619622021.627217	24.58
1619622023.81373	24.55
1619622025.9753113	24.52
1619622028.130657	24.58
1619622030.2926466	24.58
1619622032.4702675	24.52
1619622034.726031	24.55
1619622036.88732	24.52
1619622039.041715	24.55
1619622041.203712	24.55
1619622043.3589633	24.52
1619622045.5513937	24.55
1619622047.8450015	24.55
1619622050.0002844	24.52
1619622052.1466596	24.58
1619622054.3019607	24.55
1619622056.462185	24.55
1619622058.6305459	24.52
1619622060.7852483	24.58
1619622062.94669	24.55
1619622065.1020272	24.52
1619622067.2635903	24.55
1619622069.4185052	24.55
1619622071.5798593	24.55
1619622073.7350829	24.55
1619622075.8967466	24.55
1619622078.1207018	24.55
1619622080.276045	24.55
1619622082.438034	24.55
1619622084.7469003	24.55
1619622086.901977	24.55
1619622089.0639095	24.55
1619622091.2191668	24.55
1619622093.3654895	24.55
1619622095.55191	24.52
1619622097.712958	24.58
1619622099.9909828	24.52
1619622102.1463075	24.52
1619622104.3083057	24.52
1619622106.462857	24.55
1619622108.6561122	24.55
1619622110.8113868	24.55
1619622112.9886026	24.55
1619622115.28225	24.52
1619622117.4373922	24.52
1619622119.599388	24.52
1619622121.754732	24.52
1619622123.9167228	24.55
1619622126.0711803	24.48
1619622128.2326837	24.55
1619622130.4727943	24.52
1619622132.6186192	24.52
1619622134.7738976	24.52
1619622136.9340935	24.52
1619622139.243304	24.52
1619622141.3986633	24.55
1619622143.5597582	24.52
1619622145.7147024	24.55
1619622147.8767	24.55
1619622150.0631988	24.52
1619622152.2095256	24.55
1619622154.3648567	24.52
1619622156.5103457	24.55
1619622158.696529	24.55
1619622160.9745321	24.55
1619622163.136029	24.52
1619622165.4073796	24.55
1619622167.568396	24.52
1619622169.723729	24.52
1619622171.87009	24.48
1619622174.0562756	24.55
1619622176.2493067	24.52
1619622178.3956053	24.52
1619622180.5508833	24.55
1619622182.7128804	24.52
1619622184.899458	24.55
1619622187.1297972	24.55
1619622189.284735	24.52
1619622191.4465394	24.52
1619622193.6018767	24.52
1619622195.879709	24.52
1619622198.0349865	24.48
1619622200.2125397	24.55
1619622202.5061893	24.52
1619622204.660605	24.55
1619622206.8217168	24.52
1619622208.9770532	24.48
1619622211.123431	24.55
1619622213.278771	24.52
1619622215.4563947	24.52
1619622217.610293	24.52
1619622219.872027	24.52
1619622222.027364	24.52
1619622224.2049403	24.55
1619622226.3978362	24.55
1619622228.5531747	24.48
1619622230.6995559	24.52
1619622232.8539813	24.52
1619622235.015422	24.52
1619622237.1704264	24.52
1619622239.348046	24.55
1619622241.518392	24.52
1619622243.6803837	24.55
1619622245.835728	24.55
1619622247.9813898	24.52
1619622250.1367319	24.55
1619622252.2830074	24.52
1619622254.4918802	24.52
1619622256.6469686	24.52
1619622258.8089635	24.52
1619622260.9643013	24.55
1619622263.1259322	24.52
1619622265.281227	24.55
1619622267.4428256	24.52
1619622269.6828673	24.52
1619622271.838157	24.55
1619622274.1318088	24.52
1619622276.2779748	24.52
1619622278.4329507	24.55
1619622280.6953542	24.52
1619622282.8506944	24.52
1619622285.0126526	24.52
1619622287.1678066	24.55
1619622289.3292243	24.52
1619622291.5001898	24.52
1619622293.661817	24.52
1619622295.971088	24.52
1619622298.1260934	24.55
1619622300.272463	24.52
1619622302.4277337	24.52
1619622304.5897357	24.52
1619622306.7751477	24.52
1619622308.9211662	24.52
1619622311.0764778	24.52
1619622313.2535253	24.48
1619622315.462386	24.55
1619622317.6173394	24.52
1619622319.7631595	24.55
1619622321.9185085	24.52
1619622324.0643747	24.52
1619622326.2295575	24.55
1619622328.3809276	24.52
1619622330.536273	24.52
1619622332.6982665	24.48
1619622334.853596	24.55
1619622337.015414	24.52
1619622339.1703885	24.52
1619622341.3318946	24.52
1619622343.487237	24.52
1619622345.6959622	24.52
1619622347.8577201	24.55
1619622350.012993	24.52
1619622352.173929	24.52
1619622354.360113	24.52
1619622356.5063708	24.52
1619622358.661693	24.55
1619622360.8080683	24.48
1619622362.9633574	24.52
1619622365.2412486	24.48
1619622367.3963776	24.52
1619622369.6738846	24.52
1619622371.829218	24.52
1619622374.038082	24.55
1619622376.2312613	24.52
1619622378.3929129	24.52
1619622380.548207	24.48
1619622382.7098083	24.48
1619622385.0190787	24.52
1619622387.211986	24.52
1619622389.4358137	24.48
1619622391.5905883	24.52
1619622393.752538	24.52
1619622395.9077985	24.52
1619622398.0528903	24.52
1619622400.2081387	24.48
1619622402.3701386	24.52
1619622404.525482	24.48
1619622406.6866593	24.52
1619622408.8732522	24.52
1619622411.1511438	24.52
1619622413.3122911	24.52
1619622415.467567	24.52
1619622417.6918736	24.52
1619622419.853849	24.55
1619622422.0085802	24.48
1619622424.2017908	24.52
1619622426.464192	24.52
1619622428.618891	24.52
1619622430.7808194	24.52
1619622432.9361646	24.48
1619622435.1137803	24.52
1619622437.2689126	24.48
1619622439.4777298	24.52
1619622441.6240978	24.52
1619622443.7785141	24.52
1619622445.9405074	24.52
1619622448.095665	24.52
1619622450.4048924	24.48
1619622452.5668986	24.52
1619622454.7377768	24.52
1619622456.883809	24.48
1619622459.0698867	24.48
1619622461.3478594	24.52
1619622463.5411124	24.48
1619622465.7187407	24.52
1619622467.8736086	24.48
1619622470.0512297	24.48
1619622472.3069775	24.52
1619622474.452974	24.48
1619622476.6082091	24.48
1619622478.7698474	24.52
1619622480.9251916	24.52
1619622483.1028273	24.52
1619622485.2581787	24.52
1619622487.4043555	24.52
1619622489.628496	24.52
1619622491.783833	24.48
1619622493.9300818	24.52
1619622496.0852714	24.48
1619622498.277692	24.52
1619622500.4329476	24.48
1619622502.579312	24.48
1619622504.7342784	24.48
1619622506.896136	24.52
1619622509.051333	24.48
1619622511.3292882	24.48
1619622513.4845788	24.52
1619622515.6309545	24.52
1619622517.7853236	24.45
1619622519.9941623	24.48
1619622522.1559644	24.48
1619622524.3113186	24.48
1619622526.4576871	24.52
1619622528.6122942	24.48
1619622530.7737467	24.48
1619622532.9287415	24.48
1619622535.090747	24.48
1619622537.2457547	24.48
1619622539.4233706	24.52
1619622541.5787249	24.45
1619622543.7718413	24.52
1619622545.9338577	24.52
1619622548.1041274	24.48
1619622550.2661326	24.48
1619622552.4214673	24.48
1619622554.5678518	24.48
1619622556.854803	24.48
1619622559.0166025	24.52
1619622561.2097902	24.48
1619622563.364735	24.45
1619622565.5423648	24.45
1619622567.6975262	24.52
1619622569.8438954	24.48
1619622571.9992301	24.52
1619622574.1456077	24.48
1619622576.432604	24.48
1619622578.5784445	24.52
1619622580.7337854	24.52
1619622582.880152	24.48
1619622585.0354898	24.48
1619622587.1974518	24.52
1619622589.4215982	24.48
1619622591.5769424	24.52
1619622593.7229242	24.52
1619622595.8782578	24.48
1619622598.0399256	24.48
1619622600.3635926	24.48
1619622602.5189319	24.48
1619622604.6808016	24.52
1619622606.8361602	24.52
1619622608.9818718	24.45
1619622611.1528435	24.48
1619622613.3148422	24.52
1619622615.6241267	24.48
1619622617.7793002	24.52
1619622619.925684	24.45
1619622622.0803995	24.52
1619622624.2888384	24.48
1619622626.450786	24.45
1619622628.6058705	24.48
1619622630.7677317	24.48
1619622632.9542432	24.52
1619622635.1000502	24.52
1619622637.2554011	24.48
1619622639.4167602	24.48
1619622641.6412475	24.48
1619622643.7965486	24.45
1619622645.9429352	24.52
1619622648.0980356	24.48
1619622650.24441	24.48
1619622652.415377	24.48
1619622654.724255	24.45
1619622656.870621	24.48
1619622659.0250442	24.48
1619622661.1869955	24.48
1619622663.3422947	24.48
1619622665.5043056	24.48
1619622667.6585615	24.48
1619622669.8361917	24.48
1619622672.029436	24.45
1619622674.1847744	24.48
1619622676.378019	24.52
1619622678.532335	24.48
1619622680.6787062	24.48
1619622682.8346338	24.48
1619622685.0797799	24.48
1619622687.234977	24.48
1619622689.4278288	24.52
1619622691.5831687	24.48
1619622693.7295535	24.48
1619622695.8848999	24.48
1619622698.030894	24.48
1619622700.1862276	24.45
1619622702.3482318	24.48
1619622704.5191507	24.48
1619622706.6653886	24.45
1619622708.8204165	24.48
1619622710.9824123	24.48
1619622713.1530266	24.45
1619622715.3149962	24.48
1619622717.4703398	24.48
1619622719.6476862	24.52
1619622721.8030355	24.48
1619622723.9494102	24.48
1619622726.104754	24.48
1619622728.2506678	24.45
1619622730.4058836	24.52
1619622732.5678349	24.48
1619622734.7225459	24.45
1619622736.8845603	24.48
1619622739.0394447	24.45
1619622741.2170794	24.48
1619622743.4255652	24.45
1619622745.6500552	24.45
1619622747.8053963	24.48
1619622749.9514341	24.45
1619622752.1066668	24.48
1619622754.4159348	24.45
1619622756.562228	24.48
1619622758.7473018	24.48
1619622760.9093003	24.45
1619622763.0646374	24.48
1619622765.2110238	24.45
1619622767.3663726	24.48
1619622769.527786	24.45
1619622771.6808388	24.48
1619622773.842404	24.45
1619622776.13605	24.45
1619622778.2911627	24.48
1619622780.4530468	24.48
1619622782.6083775	24.45
1619622784.8015902	24.45
1619622786.956884	24.48
1619622789.1185207	24.52
1619622791.2736325	24.45
1619622793.451251	24.45
1619622795.7448647	24.45
1619622797.9002023	24.48
1619622800.0926075	24.48
1619622802.2388651	24.45
1619622804.3938344	24.48
1619622806.5542705	24.48
1619622808.793945	24.45
1619622811.0875857	24.45
1619622813.2429266	24.48
1619622815.5520418	24.48
1619622817.6983068	24.45
1619622819.8532324	24.48
1619622822.0152369	24.45
1619622824.170571	24.52
1619622826.363814	24.48
1619622828.5564992	24.45
1619622830.7118442	24.48
1619622832.8581069	24.48
1619622835.0123026	24.48
1619622837.1743	24.48
1619622839.344913	24.48
1619622841.5068264	24.45
1619622843.8004699	24.45
1619622845.955815	24.48
1619622848.1330466	24.45
1619622850.3419316	24.45
1619622852.4970257	24.48
1619622854.6434023	24.48
1619622856.8143725	24.48
1619622859.0074003	24.48
1619622861.1693997	24.48
1619622863.4560416	24.48
1619622865.6018443	24.52
1619622867.8419707	24.45
1619622870.0038	24.48
1619622872.1591353	24.45
1619622874.32116	24.48
1619622876.476465	24.48
1619622878.653735	24.45
1619622880.809022	24.48
1619622883.118295	24.48
1619622885.2802613	24.48
1619622887.435605	24.48
1619622889.5815647	24.48
1619622891.7369094	24.45
1619622893.8985987	24.48
1619622896.053925	24.45
1619622898.2159271	24.45
1619622900.370857	24.45
1619622902.532846	24.45
1619622904.6880312	24.48
1619622906.849535	24.45
1619622909.0036318	24.45
1619622911.165562	24.45
1619622913.452364	24.48
1619622915.5987346	24.45
1619622917.754039	24.45
1619622919.900235	24.45
1619622922.0555687	24.45
1619622924.2166214	24.42
1619622926.525818	24.48
1619622928.6809647	24.48
1619622930.8429668	24.45
1619622932.9983106	24.45
1619622935.1603186	24.48
1619622937.3156674	24.45
1619622939.5082948	24.45
1619622941.6636002	24.48
1619622943.8099725	24.48
1619622946.0188415	24.45
1619622948.1741796	24.42
1619622950.3515186	24.45
1619622952.5067909	24.48
1619622954.6527386	24.45
1619622956.8080492	24.45
1619622958.969712	24.42
1619622961.125014	24.45
1619622963.3171487	24.48
1619622965.4791415	24.45
1619622967.6657355	24.45
1619622969.8114233	24.45
1619622971.966753	24.45
1619622974.1131256	24.45
1619622976.3844857	24.45
1619622978.5302334	24.45
1619622980.6852021	24.45
1619622982.862834	24.45
1619622985.0556982	24.45
1619622987.2110167	24.45
1619622989.3727765	24.45
1619622991.543739	24.42
1619622993.6901195	24.45
1619622995.8453841	24.48
1619622998.0226343	24.45
1619623000.21568	24.48
1619623002.3710115	24.42
1619623004.6489656	24.42
1619623006.8042758	24.45
1619623008.9505374	24.45
1619623011.1058226	24.45
1619623013.2673466	24.45
1619623015.4226925	24.42
1619623017.584702	24.45
1619623019.7554657	24.45
1619623021.917388	24.45
1619623024.0727339	24.45
1619623026.2346134	24.45
1619623028.3895974	24.48
1619623030.5356622	24.45
1619623032.7757936	24.45
1619623034.9689028	24.42
1619623037.1229131	24.45
1619623039.2845716	24.45
1619623041.49329	24.45
1619623043.6483173	24.42
1619623045.7947018	24.42
1619623047.9656186	24.48
1619623050.1116102	24.42
1619623052.2669506	24.45
1619623054.4445882	24.48
1619623056.599925	24.45
1619623058.7458491	24.45
1619623060.9009776	24.48
1619623063.0629685	24.48
1619623065.2183044	24.45
1619623067.4584284	24.45
1619623069.6046135	24.45
1619623071.7599628	24.45
1619623073.9059649	24.45
1619623076.1147707	24.45
1619623078.270109	24.42
1619623080.4314287	24.45
1619623082.586784	24.45
1619623084.7481303	24.45
1619623086.9190907	24.45
1619623089.0800452	24.45
1619623091.2886848	24.45
1619623093.4439552	24.45
1619623095.6528194	24.42
1619623097.8148153	24.42
1619623099.9853613	24.48
1619623102.1316857	24.45
1619623104.286637	24.45
1619623106.4330041	24.42
1619623108.587787	24.42
1619623110.7494416	24.45
1619623113.0208127	24.45
1619623115.1671376	24.45
1619623117.353522	24.42
1619623119.4991562	24.48
1619623121.708023	24.42
1619623123.8633602	24.45
1619623126.125767	24.45
1619623128.2811103	24.45
1619623130.4896572	24.45
1619623132.6515136	24.45
1619623134.8059752	24.48
1619623136.9679236	24.42
1619623139.1232607	24.42
1619623141.2692938	24.45
1619623143.4246252	24.45
1619623145.5866265	24.42
1619623147.7419553	24.45
1619623149.9034057	24.42
1619623152.1273751	24.45
1619623154.2827153	24.45
1619623156.4290907	24.45
1619623158.5837057	24.42
1619623160.7454007	24.42
1619623162.9006755	24.45
1619623165.0617986	24.42
1619623167.2483814	24.45
1619623169.3947551	24.45
1619623171.6034076	24.42
1619623173.7586856	24.42
1619623175.920623	24.45
1619623178.0758588	24.45
1619623180.2214127	24.42
1619623182.4771202	24.45
1619623184.6391187	24.45
1619623186.8635154	24.48
1619623189.056768	24.45
1619623191.2116365	24.45
1619623193.4045365	24.45
1619623195.5598867	24.45
1619623197.7218466	24.42
1619623199.8994446	24.45
1619623202.108309	24.42
1619623204.2636034	24.45
1619623206.425611	24.42
1619623208.580433	24.42
1619623210.7422326	24.45
1619623212.8975754	24.42
1619623215.059572	24.45
1619623217.2996974	24.45
1619623219.4550307	24.45
1619623221.6168275	24.45
1619623223.8096008	24.42
1619623225.9648783	24.48
1619623228.1268766	24.45
1619623230.3355856	24.45
1619623232.490874	24.42
1619623234.6372411	24.42
1619623236.7924986	24.45
1619623238.9541605	24.42
1619623241.1626914	24.45
1619623243.3179624	24.45
1619623245.4955413	24.45
1619623247.6507993	24.45
1619623249.8282444	24.45
1619623252.152871	24.45
1619623254.3144894	24.45
1619623256.4698253	24.42
1619623258.6317253	24.45
1619623260.8552594	24.42
1619623263.010603	24.45
1619623265.15693	24.42
1619623267.3123353	24.45
1619623269.4739695	24.48
1619623271.7602007	24.45
1619623273.9065356	24.45
1619623276.061816	24.45
1619623278.2237978	24.45
1619623280.4168904	24.42
1619623282.572242	24.42
1619623284.7338307	24.42
1619623286.88919	24.45
1619623289.0511804	24.42
1619623291.2062924	24.45
1619623293.3681746	24.45
1619623295.554756	24.45
1619623297.7005749	24.45
1619623299.8710291	24.42
1619623302.017238	24.45
1619623304.1725416	24.45
1619623306.3657897	24.45
1619623308.5590298	24.42
1619623310.7140367	24.45
1619623312.8915834	24.45
1619623315.0531876	24.42
1619623317.3780296	24.42
1619623319.5333657	24.45
1619623321.6793582	24.45
1619623323.8347049	24.45
1619623325.9967058	24.42
1619623328.1520534	24.45
1619623330.313201	24.45
1619623332.553322	24.45
1619623334.708655	24.45
1619623336.9553668	24.45
1619623339.1107147	24.45
1619623341.2569544	24.45
1619623343.4119096	24.42
1619623345.5738046	24.42
1619623347.7291465	24.42
1619623349.9536335	24.42
1619623352.2314231	24.42
1619623354.386146	24.45
1619623356.5636685	24.42
1619623358.7253108	24.42
1619623360.880501	24.42
1619623363.0425034	24.45
1619623365.1977925	24.38
1619623367.4066763	24.42
1619623369.5686564	24.42
1619623371.7237773	24.45
1619623373.9634376	24.42
1619623376.109229	24.45
1619623378.3024743	24.42
1619623380.4555936	24.45
1619623382.6327028	24.42
1619623384.7880292	24.42
1619623386.9499836	24.45
1619623389.1049192	24.42
1619623391.2820091	24.48
1619623393.4373493	24.42
1619623395.583673	24.42
1619623397.7383635	24.42
1619623399.9159489	24.42
1619623402.0708866	24.42
1619623404.2161143	24.45
1619623406.424994	24.38
1619623408.5803244	24.42
1619623410.7419803	24.42
1619623412.8973289	24.42
1619623415.0436966	24.42
1619623417.1983836	24.42
1619623419.3911877	24.42
1619623421.6688056	24.45
1619623423.824149	24.38
1619623426.0017674	24.38
1619623428.1570957	24.45
1619623430.4663324	24.42
1619623432.6124513	24.42
1619623434.7987077	24.42
1619623436.9606903	24.45
1619623439.1159334	24.45
1619623441.277166	24.42
1619623443.4324615	24.45
1619623445.578792	24.45
1619623447.734144	24.42
1619623449.8800993	24.45
1619623452.0348127	24.45
1619623454.1967485	24.45
1619623456.3520863	24.45
1619623458.5140917	24.42
1619623460.7384226	24.48
1619623462.9316657	24.42
1619623465.0866148	24.38
1619623467.380269	24.45
1619623469.5356228	24.45
1619623471.681665	24.45
1619623473.8370159	24.42
1619623475.9833915	24.42
1619623478.1387165	24.45
1619623480.2996497	24.42
1619623482.4546578	24.42
1619623484.6166587	24.45
1619623486.7720125	24.42
1619623489.0499182	24.42
1619623491.2051148	24.42
1619623493.412998	24.45
1619623495.5749526	24.45
1619623497.7302952	24.42
1619623499.8766596	24.42
1619623502.0318372	24.42
1619623504.1938431	24.42
1619623506.5031176	24.45
1619623508.6566741	24.42
1619623510.8186693	24.38
1619623513.0045404	24.42
1619623515.1509047	24.42
1619623517.306245	24.45
1619623519.4526136	24.42
1619623521.6390495	24.42
1619623523.784993	24.42
1619623526.078647	24.45
1619623528.2339852	24.42
1619623530.411609	24.42
1619623532.566766	24.42
1619623534.7129939	24.42
1619623536.8683276	24.45
1619623539.0449674	24.42
1619623541.237882	24.38
1619623543.393213	24.45
1619623545.5708334	24.42
1619623547.726166	24.45
1619623549.8881614	24.42
1619623552.0430844	24.45
1619623554.189099	24.45
1619623556.4603443	24.42
1619623558.6067173	24.42
1619623560.7620623	24.42
1619623562.9549727	24.42
1619623565.1102839	24.42
1619623567.3570757	24.42
1619623569.5119414	24.42
1619623571.6581163	24.42
1619623573.8134675	24.38
1619623576.0758216	24.45
1619623578.2467237	24.42
1619623580.42435	24.42
1619623582.6173997	24.45
1619623584.7723165	24.42
1619623586.9186554	24.45
1619623589.0739932	24.42
1619623591.2358103	24.42
1619623593.4224076	24.45
1619623595.568781	24.42
1619623597.7241313	24.42
1619623599.8700905	24.42
1619623602.025211	24.45
1619623604.1871378	24.42
1619623606.3418877	24.38
1619623608.5038404	24.42
1619623610.6904228	24.45
1619623612.836462	24.42
1619623614.9914217	24.42
1619623617.1377532	24.42
1619623619.2930388	24.45
1619623621.4540892	24.38
1619623623.6094337	24.42
1619623625.7870634	24.38
1619623627.9802718	24.38
1619623630.135198	24.45
1619623632.2968547	24.42
1619623634.4521847	24.42
1619623636.6141756	24.42
1619623638.7694585	24.42
1619623640.9314098	24.42
1619623643.08642	24.42
1619623645.2942295	24.38
1619623647.4562256	24.42
1619623649.611574	24.42
1619623651.7732952	24.42
1619623653.9598243	24.38
1619623656.1374454	24.42
1619623658.2988746	24.42
1619623660.522919	24.42
1619623662.7158163	24.42
1619623664.9024105	24.38
1619623667.0487845	24.42
1619623669.2040765	24.38
1619623671.3499405	24.38
1619623673.5031993	24.42
1619623675.6650612	24.42
1619623677.8203979	24.42
1619623679.9822893	24.42
1619623682.1372933	24.42
1619623684.299212	24.42
1619623686.4545012	24.38
1619623688.616085	24.42
1619623690.7714217	24.42
1619623692.9330854	24.42
1619623695.104051	24.42
1619623697.2660398	24.42
1619623699.4213772	24.42
1619623701.5832615	24.42
1619623703.7379205	24.42
1619623705.9145646	24.45
1619623708.067264	24.42
1619623710.2126935	24.38
1619623712.4055839	24.42
1619623714.5608172	24.42
1619623716.7228012	24.38
1619623718.8932745	24.42
1619623721.0396028	24.42
1619623723.3484817	24.45
1619623725.5037863	24.38
1619623727.6657257	24.42
1619623729.8210185	24.42
1619623731.98281	24.42
1619623734.1377146	24.38
1619623736.299714	24.45
1619623738.4550154	24.38
1619623740.7330403	24.42
1619623742.888088	24.38
1619623745.0344627	24.42
1619623747.1898057	24.38
1619623749.3514478	24.38
1619623751.5067854	24.42
1619623753.6684709	24.38
1619623755.8238137	24.42
1619623758.0013237	24.42
1619623760.2101939	24.45
1619623762.365323	24.42
1619623764.5269353	24.42
1619623766.682226	24.42
1619623768.8598075	24.42
1619623771.015148	24.42
1619623773.2458925	24.42
1619623775.401222	24.42
1619623777.563152	24.42
1619623779.7180865	24.45
1619623781.8800788	24.42
1619623784.0662398	24.42
1619623786.2281759	24.38
1619623788.3835168	24.38
1619623790.529809	24.42
1619623792.7226589	24.42
1619623794.9936738	24.42
1619623797.1399944	24.45
1619623799.295267	24.42
1619623801.4566674	24.38
1619623803.765717	24.42
1619623805.9210637	24.42
1619623808.0986867	24.38
1619623810.391925	24.42
1619623812.5470672	24.38
1619623814.7090683	24.38
1619623816.8644018	24.38
1619623819.057655	24.42
1619623821.2508585	24.42
1619623823.459549	24.42
1619623825.614536	24.42
1619623827.8234096	24.38
1619623829.985404	24.38
1619623832.178422	24.42
1619623834.4875169	24.42
1619623836.6427822	24.38
1619623838.8044205	24.42
1619623840.959592	24.42
1619623843.1211972	24.42
1619623845.276472	24.45
1619623847.5388148	24.42
[truncated: 40,183 more rows]
