# Supplementary material for: An integrated self-optimizing programmable chemical synthesis and reaction engine
Source: Nat Commun. 2024 Feb 9;15:1240. doi: 10.1038/s41467-024-45444-3 (PMC10858227; doi:10.1038/s41467-024-45444-3)
Supplement: Supplementary file 3 — Source Data [file 41467_2024_45444_MOESM3_ESM.zip › Source Data/figure_4/a/rgb_color.csv]

time	red	green	blue	clear
1619619508.2333257	556	859	901	2560
1619619512.1997344	552	850	903	2546
1619619515.786093	553	844	905	2544
1619619519.5528834	556	841	907	2547
1619619523.8815124	561	840	907	2561
1619619527.4578285	568	846	905	2571
1619619530.9535594	572	853	902	2577
1619619534.9775636	573	857	897	2571
1619619539.0204773	571	861	897	2571
1619619543.305487	566	860	902	2573
1619619547.3364463	561	859	909	2577
1619619550.9664023	562	858	918	2600
1619619554.8501358	563	860	921	2599
1619619558.997779	564	859	917	2594
1619619563.2127664	570	866	914	2599
1619619567.159577	575	871	914	2605
1619619570.6732254	578	872	915	2616
1619619574.4409823	580	759	830	2303
1619619578.7520237	490	759	834	2308
1619619582.7139962	486	753	832	2295
1619619586.2972176	481	750	827	2276
1619619589.8647099	479	751	825	2267
1619619593.4249887	480	756	825	2273
1619619597.8263075	484	762	830	2301
1619619601.810411	491	767	836	2318
1619619605.9042046	448	672	724	2092
1619619610.2578957	464	701	757	2137
1619619613.803168	469	704	757	2152
1619619617.6174653	472	707	762	2173
1619619621.9141128	477	712	765	2179
1619619625.4793453	481	720	769	2192
1619619629.0189745	480	718	766	2187
1619619632.6016607	480	717	764	2185
1619619636.13138	479	715	761	2177
1619619639.961533	477	712	758	2168
1619619644.2785788	476	711	756	2162
1619619647.8616357	475	709	754	2156
1619619651.4219537	474	707	748	2028
1619619655.268426	313	483	539	1455
1619619658.896651	317	490	553	1501
1619619662.7047486	321	503	565	1508
1619619666.4971466	343	549	619	1628
1619619670.2331398	347	539	602	1672
1619619674.3796551	348	528	618	1652
1619619677.9934459	342	539	617	1650
1619619682.3100576	350	543	606	1582
1619619686.2946844	352	527	615	1602
1619619689.939915	353	532	629	1661
1619619693.8237078	339	544	622	1594
1619619697.8543189	351	550	601	1578
1619619702.1715224	346	545	621	1664
1619619705.701142	346	530	611	1634
1619619709.2842064	352	548	595	1662
1619619712.8289866	348	537	600	1636
1619619717.1457129	354	551	620	1627
1619619720.7351227	348	529	605	1679
1619619724.3159814	342	526	591	1652
1619619728.358936	357	531	570	1508
1619619732.739017	416	648	745	1960
1619619736.2824686	410	640	738	1989
1619619739.8318577	407	648	749	1973
1619619743.3453043	412	641	751	1987
1619619747.446015	409	645	734	1984
1619619751.276299	413	647	737	1949
1619619755.523787	411	651	731	1994
1619619759.5079422	408	649	748	1980
1619619763.0532644	413	641	750	1987
1619619767.3392837	409	643	749	1949
1619619770.9379904	407	654	755	1961
1619619774.5288777	410	646	752	1986
1619619778.8446448	390	590	680	1748
1619619782.7785385	380	576	650	1759
1619619786.3070903	379	585	654	1749
1619619790.1368277	380	579	668	1782
1619619794.43822	375	578	661	1760
1619619798.0142474	375	588	669	1756
1619619801.5505133	377	583	668	1774
1619619805.3657746	375	584	669	1762
1619619809.1430342	380	579	656	1771
1619619812.710473	374	586	672	1764
1619619816.756361	375	581	669	1775
1619619820.725614	375	587	669	1746
1619619825.0199828	375	581	660	1766
1619619828.935694	376	577	663	1774
1619619832.5723994	379	574	655	1755
1619619836.0515184	380	576	666	1779
1619619840.418	379	583	658	1744
1619619844.3788068	377	584	663	1758
1619619847.914421	375	588	670	1752
1619619851.6917558	377	584	667	1784
1619619855.2906153	378	580	662	1773
1619619858.8666434	381	587	656	1756
1619619862.5099962	379	586	663	1752
1619619866.6057546	377	583	667	1773
1619619870.9224303	376	578	654	1776
1619619874.5206778	380	584	657	1756
1619619878.6526504	380	590	670	1753
1619619882.182245	374	587	664	1764
1619619885.7337694	376	587	670	1747
1619619889.2788684	377	582	667	1766
1619619892.8393426	375	586	672	1762
1619619896.507195	374	575	667	1782
1619619900.089896	379	581	662	1771
1619619904.2055564	381	580	667	1762
1619619908.598528	380	583	660	1773
1619619912.5364118	374	575	673	1787
1619619916.0646977	376	582	671	1785
1619619920.3817313	376	578	657	1748
1619619923.9569817	376	587	666	1754
1619619927.4933116	380	587	664	1762
1619619931.2533717	377	587	670	1777
1619619935.3386111	379	577	661	1789
1619619939.1381512	381	578	663	1771
1619619942.6832836	375	587	663	1762
1619619946.5291038	377	581	669	1783
1619619950.358281	378	584	662	1782
1619619954.1692889	377	580	669	1758
1619619957.6668863	380	587	665	1752
1619619961.202915	376	586	669	1749
1619619964.7794025	377	583	667	1769
1619619969.1913698	374	590	658	1758
1619619972.7900543	379	586	665	1770
1619619976.3309367	377	587	672	1751
1619619980.4487123	377	582	669	1766
1619619984.344901	375	578	658	1754
1619619988.4191139	379	586	672	1767
1619619992.4838572	378	585	654	1778
1619619996.348746	376	581	658	1774
1619620000.4800243	382	587	669	1765
1619620004.0632083	376	591	670	1760
1619620007.8933105	379	585	670	1793
1619620011.9314985	381	580	670	1783
1619620015.9806168	381	585	658	1769
1619620020.4276166	383	579	667	1782
1619620024.0732949	379	582	661	1769
1619620028.3434744	381	588	655	1766
1619620032.2580442	378	583	672	1747
1619620035.7435858	380	588	663	1768
1619620039.5398748	376	589	670	1774
1619620043.838633	380	575	671	1763
1619620047.8161595	381	586	668	1752
1619620051.5845563	380	589	658	1789
1619620055.2145298	381	578	658	1787
1619620058.7815087	379	581	659	1765
1619620062.897907	382	577	669	1755
1619620067.0276263	382	584	655	1751
1619620071.375587	379	587	665	1777
1619620074.9431112	381	578	659	1769
1619620078.4572053	382	581	662	1772
1619620082.2344444	381	575	655	1774
1619620086.2349179	377	589	673	1748
1619620090.536448	379	584	667	1791
1619620094.4364636	378	581	665	1781
1619620098.0118914	375	577	657	1791
1619620101.8644798	378	579	666	1782
1619620106.180848	377	585	664	1770
1619620109.7736268	377	589	658	1757
1619620113.4162965	380	590	675	1768
1619620117.5292702	378	588	671	1779
1619620121.3438826	377	580	670	1774
1619620125.127341	383	590	665	1778
1619620129.2197564	375	576	657	1791
1619620132.7711844	376	576	655	1786
1619620136.3314922	380	584	660	1784
1619620139.929697	383	582	661	1775
1619620143.5125592	381	588	667	1757
1619620147.157695	382	589	674	1752
1619620151.2740748	377	584	669	1766
1619620155.5438993	379	589	661	1765
1619620159.1894457	381	585	662	1766
1619620163.0359368	378	588	670	1788
1619620167.4379337	380	585	673	1792
1619620171.4226227	377	587	670	1769
1619620174.967366	379	578	675	1789
1619620178.549958	376	576	672	1793
1619620182.0624487	380	581	664	1792
1619620185.6072307	379	580	663	1773
1619620189.4370894	382	577	656	1772
1619620193.2520385	378	590	666	1779
1619620196.8702984	379	587	658	1765
1619620201.2442167	381	589	664	1775
1619620205.17781	375	577	671	1795
1619620208.7611315	378	583	664	1785
1619620212.5758085	382	580	668	1768
1619620216.3910005	376	591	673	1776
1619620219.919973	382	588	657	1757
1619620224.020749	382	581	657	1752
1619620228.3366709	380	583	667	1794
1619620231.9105504	378	581	667	1787
1619620236.0738335	381	586	659	1771
1619620239.6247728	382	590	654	1754
1619620243.1543133	380	584	662	1769
1619620246.7151248	382	590	662	1764
1619620251.1014733	382	588	660	1766
1619620254.64675	382	578	656	1785
1619620258.228855	381	585	663	1773
1619620261.997073	383	590	665	1789
1619620265.5416892	376	577	672	1782
1619620269.1243567	379	582	665	1794
1619620272.6539552	378	582	665	1790
1619620276.2522295	382	577	657	1793
1619620280.067474	382	581	660	1793
1619620283.5971391	377	585	670	1775
1619620287.9284225	376	579	663	1758
1619620291.9443445	382	586	666	1760
1619620295.8280778	382	590	672	1789
1619620299.8441558	381	581	662	1792
1619620304.177014	380	583	672	1780
1619620308.1082585	382	592	666	1764
1619620311.6685324	380	586	674	1753
1619620315.753613	378	587	672	1763
1619620319.8231373	379	582	668	1780
1619620323.8853848	376	579	676	1794
1619620328.3343492	376	588	670	1773
1619620332.271528	380	591	673	1754
1619620335.900189	380	589	673	1763
1619620340.2485762	378	581	665	1769
1619620344.248405	384	581	662	1774
1619620347.8311315	381	590	672	1755
1619620351.3761716	382	590	663	1758
1619620354.9371195	378	591	671	1766
1619620358.473417	376	592	666	1769
1619620362.7905698	380	591	657	1798
1619620366.3513591	379	582	668	1782
1619620370.1666105	380	588	663	1769
1619620374.6372182	379	582	667	1771
1619620378.2288444	377	591	675	1766
1619620381.8966646	377	588	672	1777
1619620386.282462	379	585	658	1781
1619620390.2132375	380	589	661	1774
1619620393.8581834	379	585	669	1781
1619620397.703536	376	591	676	1768
1619620401.5411856	383	591	674	1795
1619620405.0552409	380	585	673	1797
1619620408.8002715	378	580	667	1770
1619620413.2166953	383	586	673	1782
1619620417.20082	376	579	676	1798
1619620420.7303843	377	585	672	1787
1619620425.093389	381	580	662	1756
1619620429.0246372	377	587	666	1769
1619620432.656242	382	592	674	1764
1619620436.902876	380	588	673	1797
1619620440.8642764	377	587	672	1793
1619620444.5454607	379	582	666	1797
1619620448.7153304	384	592	673	1766
1619620452.260607	382	591	665	1773
1619620456.0908277	379	592	657	1797
1619620460.2073538	381	585	661	1780
1619620464.0759122	383	584	668	1787
1619620467.6356392	382	586	659	1801
1619620471.2647157	382	579	657	1755
1619620474.8947184	381	587	662	1770
1619620478.4612184	377	591	673	1765
1619620482.7622466	381	586	659	1766
1619620486.3609464	382	581	659	1782
1619620489.9056578	380	588	660	1765
1619620493.488765	383	590	664	1771
1619620497.0496092	379	590	673	1756
1619620501.079178	380	587	672	1766
1619620504.9680855	378	583	666	1763
1619620508.5512397	382	585	664	1767
1619620512.828735	383	592	657	1792
1619620516.795405	383	585	675	1788
1619620520.3923397	378	588	673	1792
1619620524.4388652	379	581	667	1784
1619620528.0056887	377	579	660	1798
1619620531.8346803	378	579	668	1757
1619620535.6332002	381	588	666	1791
1619620539.9503942	383	580	668	1771
1619620543.4794052	377	580	674	1765
1619620547.0245306	381	588	671	1781
1619620551.3405695	377	589	673	1779
1619620555.238793	382	581	673	1792
1619620558.8219166	379	582	664	1777
1619620562.366579	383	578	657	1791
1619620566.1504607	380	583	672	1757
1619620569.66444	379	587	670	1776
1619620573.959303	377	590	674	1778
1619620577.611633	382	589	668	1762
1619620581.44078	383	586	668	1788
1619620585.503563	382	580	666	1793
1619620589.0398319	380	582	665	1781
1619620592.817116	382	590	658	1775
1619620596.917582	379	589	658	1786
1619620601.234773	377	586	664	1777
1619620604.8021975	383	591	670	1761
1619620608.3462715	382	586	665	1764
1619620611.929354	379	590	673	1756
1619620616.223038	381	588	663	1780
1619620619.7749813	384	581	660	1788
1619620623.589535	382	585	660	1773
1619620627.6668112	380	585	672	1778
1619620632.006242	378	582	658	1757
1619620635.5514934	381	586	666	1773
1619620639.1345775	384	592	675	1769
1619620643.4282615	381	590	668	1794
1619620647.3126638	383	588	672	1776
1619620650.8795629	379	585	673	1791
1619620654.3923383	379	587	671	1773
1619620658.8099282	378	580	660	1768
1619620662.7244306	381	584	665	1768
1619620666.238263	382	579	658	1792
1619620670.0690153	382	586	665	1793
1619620674.3697834	378	582	663	1767
1619620678.2853565	377	591	662	1772
1619620681.8996356	383	578	658	1757
1619620685.4598851	381	589	664	1771
1619620689.004268	378	590	673	1763
1619620693.042493	381	591	669	1770
1619620697.359727	380	578	657	1797
1619620700.9048326	381	585	665	1770
1619620705.0050273	383	582	660	1787
1619620709.3220897	382	586	674	1796
1619620713.1997912	383	578	672	1756
1619620717.1681764	382	589	674	1754
1619620721.570103	378	585	670	1768
1619620725.4856427	379	581	665	1780
1619620729.0621448	382	577	658	1791
1619620732.9445217	383	591	660	1795
1619620736.9912374	378	581	671	1796
1619620740.8266335	379	580	663	1767
1619620744.6575725	381	588	670	1760
1619620748.6733456	381	582	661	1780
1619620752.7515988	382	589	663	1768
1619620756.8368156	383	590	664	1762
1619620760.705232	380	587	670	1796
1619620765.0692832	382	580	672	1784
1619620768.953081	382	591	661	1759
1619620772.528901	378	585	670	1778
1619620776.0965383	376	592	676	1766
1619620780.5606208	379	584	668	1778
1619620784.2130368	378	585	675	1796
1619620788.0595944	378	585	670	1765
1619620792.3453126	383	590	666	1781
1619620795.9218614	382	578	659	1797
1619620799.4894876	379	581	668	1782
1619620803.4359941	379	589	668	1796
1619620807.335679	380	584	674	1789
1619620811.7373726	376	587	666	1766
1619620815.6999166	383	591	658	1756
1619620819.2362156	382	584	663	1779
1619620822.7499218	383	592	663	1766
1619620826.263406	381	591	669	1758
1619620830.1255155	381	591	668	1783
1619620833.6929846	382	581	663	1788
1619620837.507909	381	585	661	1767
1619620841.9031253	376	587	672	1760
1619620845.856727	382	590	658	1753
1619620849.4176729	379	588	660	1763
1619620853.803794	377	593	673	1784
1619620857.7038722	380	579	674	1794
1619620861.3026316	377	577	671	1797
1619620865.3498156	380	580	674	1795
1619620869.6667407	378	581	667	1760
1619620873.6289346	382	588	663	1769
1619620877.1808617	383	592	662	1768
1619620880.9266734	380	591	674	1784
1619620885.344369	378	581	675	1756
1619620889.0123901	378	586	670	1795
1619620892.503969	379	583	674	1786
1619620896.0402906	376	577	673	1785
1619620900.0716474	378	581	674	1794
1619620903.8711731	378	590	670	1769
1619620907.416393	382	592	665	1773
1619620911.5014768	379	591	675	1755
1619620915.5643835	378	583	674	1761
1619620919.9352436	378	589	665	1773
1619620923.5494986	383	593	664	1765
1619620927.364338	380	589	671	1798
1619620931.157015	380	583	673	1757
1619620934.7245343	378	585	670	1782
1619620938.354111	376	579	678	1795
1619620942.7869651	378	580	657	1780
1619620946.7560384	381	586	674	1795
1619620950.354808	377	587	672	1772
1619620954.7181106	376	580	662	1765
1619620958.6327274	376	589	664	1768
1619620962.3162277	380	591	674	1757
1619620965.946278	377	589	672	1768
1619620969.5041435	378	583	667	1786
1619620973.1405556	376	578	676	1803
1619620977.0027382	378	580	670	1785
1619620981.304272	378	589	675	1787
1619620985.2043426	378	582	671	1789
1619620988.7805545	380	585	662	1772
1619620993.1191022	382	578	676	1777
1619620996.648241	379	586	675	1755
1619621000.193488	378	588	671	1772
1619621004.5792005	376	581	661	1763
1619621008.5560665	383	584	665	1771
1619621012.1235456	383	591	658	1757
1619621015.7056735	381	590	663	1762
1619621019.250517	378	591	661	1763
1619621023.5364094	381	592	662	1798
1619621027.1286395	382	578	657	1797
1619621030.664907	380	585	666	1780
1619621034.9809546	383	583	665	1776
1619621038.9122796	380	592	676	1766
1619621042.5714564	380	589	673	1786
1619621046.7034397	379	583	664	1778
1619621050.8184476	382	587	664	1773
1619621054.8563435	383	592	662	1777
1619621058.671592	382	588	657	1798
1619621063.003988	378	584	658	1755
1619621066.7182434	380	588	674	1772
1619621070.3171203	378	580	663	1777
1619621073.8778715	382	577	658	1799
1619621077.6927874	381	586	673	1765
1619621081.2380447	377	583	667	1787
1619621084.773674	376	577	673	1779
1619621088.8901656	377	584	658	1788
1619621092.9060397	380	589	669	1798
1619621097.3014739	377	586	665	1765
1619621100.852808	377	592	673	1788
1619621104.4513433	376	591	673	1775
1619621107.9952765	378	584	673	1792
1619621112.3121774	378	581	672	1783
1619621116.2122762	383	582	660	1789
1619621119.7888508	380	585	660	1765
1619621124.1056907	382	580	671	1777
1619621128.0591736	379	589	673	1758
1619621131.6201468	378	585	670	1775
1619621135.9370904	376	580	677	1782
1619621139.937219	380	585	664	1765
1619621143.4823952	382	591	658	1784
1619621147.0343957	379	587	665	1776
1619621151.4142258	382	591	668	1787
1619621154.9660144	380	579	660	1794
1619621158.5804758	377	579	658	1787
1619621162.712242	381	585	664	1758
1619621167.0291061	378	581	671	1794
1619621170.9447916	377	583	672	1782
1619621174.4735668	375	577	675	1776
1619621178.017765	378	585	675	1797
1619621182.100914	377	587	673	1796
1619621186.4179811	379	587	668	1774
1619621190.0005298	381	591	663	1771
1619621194.4178698	376	588	670	1762
1619621198.4173043	381	589	658	1785
1619621201.9308033	379	587	663	1773
1619621206.278904	382	592	664	1787
1619621210.3100464	375	579	661	1798
1619621213.8932219	377	579	670	1793
1619621217.9718156	382	582	663	1773
1619621221.8405912	383	582	669	1786
1619621226.1263373	375	578	659	1769
1619621230.1420949	382	589	658	1761
1619621233.6869636	381	581	659	1754
1619621238.003062	379	587	660	1791
1619621241.9187863	381	585	668	1776
1619621245.5019362	376	579	676	1791
1619621249.950926	376	587	671	1770
1619621253.8347363	382	591	659	1756
1619621257.3947427	380	586	663	1773
1619621261.7812092	376	591	663	1791
1619621265.3798416	382	585	665	1770
1619621269.5587432	382	591	670	1759
1619621273.4585955	378	591	658	1790
1619621277.0256116	381	587	662	1775
1619621280.855922	382	591	664	1792
1619621285.1728	375	578	673	1771
1619621289.0724888	381	588	658	1758
1619621292.9341002	381	584	661	1798
1619621296.7336795	377	582	669	1770
1619621300.3169	382	592	674	1770
1619621304.131517	379	590	674	1793
1619621307.7759209	379	583	667	1781
1619621311.3747675	381	590	669	1771
1619621314.9199085	381	593	667	1771
1619621319.3905058	379	589	658	1761
1619621322.9821885	381	589	658	1754
1619621326.5653188	379	587	667	1769
1619621330.9138594	377	592	662	1792
1619621334.4657674	380	585	661	1774
1619621338.0261793	382	578	657	1794
1619621341.6243486	380	588	664	1772
1619621345.9258537	377	591	670	1787
1619621349.8568187	376	580	674	1793
1619621353.401803	375	588	675	1788
1619621357.2549877	377	581	663	1759
1619621361.33356	377	583	669	1773
1619621365.5883446	375	592	675	1782
1619621369.535256	381	577	677	1803
1619621373.1026685	377	586	671	1793
1619621376.6479127	381	580	670	1794
1619621380.7796893	380	582	661	1785
1619621385.1816075	381	580	664	1794
1619621388.711294	375	577	673	1794
1619621392.2945137	379	582	668	1798
1619621395.8707514	382	582	663	1789
1619621400.1410458	380	586	661	1761
1619621404.1034093	382	588	665	1762
1619621407.615273	378	590	658	1755
1619621411.6992068	379	588	667	1773
1619621415.4674046	377	589	669	1792
1619621419.7310948	380	579	662	1769
1619621423.6463487	381	588	659	1761
1619621427.2139728	382	582	660	1785
1619621431.6093695	382	589	667	1793
1619621435.5624797	378	584	668	1787
1619621439.1609461	375	578	660	1800
1619621442.7212498	377	579	670	1789
1619621446.3888342	381	587	664	1789
1619621449.949632	381	589	662	1769
1619621454.0971518	380	591	658	1782
1619621457.6646893	378	583	674	1794
1619621461.7487507	378	585	668	1794
1619621466.112719	379	583	672	1770
1619621469.679894	375	591	670	1779
1619621473.224999	378	584	673	1792
1619621477.5266829	377	584	672	1774
1619621481.5427306	382	583	663	1780
1619621485.119078	380	591	658	1759
1619621489.15745	381	591	663	1756
1619621493.304283	379	589	675	1766
1619621497.6903114	377	584	662	1773
1619621501.605991	377	582	661	1786
1619621505.1663601	382	578	659	1799
1619621508.7339294	382	581	658	1794
1619621512.7968137	381	589	664	1779
1619621516.9129515	382	592	671	1770
1619621521.1989994	382	590	666	1791
1619621524.8444655	382	578	659	1763
1619621528.4117124	381	583	661	1784
1619621532.729022	381	590	674	1793
1619621536.2898042	378	582	667	1787
1619621539.888671	376	578	658	1800
1619621544.236217	378	581	660	1783
1619621548.2209868	379	590	663	1759
1619621551.804232	377	584	671	1781
1619621555.935416	375	579	666	1797
1619621560.3526225	376	577	675	1777
1619621563.9135866	379	585	675	1787
1619621567.4655097	377	588	674	1768
1619621571.0107634	377	582	673	1788
1619621574.5712852	376	589	673	1780
1619621578.8879108	377	584	673	1757
1619621582.523708	377	589	663	1762
1619621586.1681979	377	582	674	1786
1619621590.0515218	375	579	672	1775
1619621594.113476	377	592	672	1757
1619621598.5311596	377	582	660	1754
1619621602.14563	379	587	667	1776
1619621605.6907012	376	593	673	1773
1619621609.8067873	380	587	674	1778
1619621614.1461642	378	591	658	1756
1619621618.1237864	377	584	663	1775
1619621621.6914113	383	591	672	1769
1619621625.5690033	382	590	669	1769
1619621629.955459	381	579	658	1777
1619621633.8551154	377	591	675	1755
1619621637.3846848	380	589	664	1764
1619621641.1680887	377	592	674	1784
1619621644.7665322	382	577	658	1801
1619621648.8290393	381	582	668	1785
1619621653.1149714	382	589	676	1797
1619621656.71346	377	583	669	1786
1619621660.8299246	381	577	659	1804
1619621664.90809	383	589	674	1797
1619621668.491341	381	584	663	1780
1619621672.8079975	383	592	674	1795
1619621676.7233846	376	581	676	1796
1619621680.5383842	375	587	672	1761
1619621684.924669	382	590	669	1788
1619621688.840371	380	583	675	1797
1619621692.3544118	378	584	667	1790
1619621696.4484706	376	578	673	1799
1619621700.765668	377	579	672	1760
1619621704.3172019	381	590	675	1765
1619621707.9299288	377	584	667	1789
1619621711.475232	375	591	677	1782
1619621715.2900379	378	585	668	1757
1619621719.606401	379	587	667	1797
1619621723.4906933	377	586	670	1775
1619621727.0668893	376	581	676	1771
1619621730.6185749	375	589	672	1787
1619621734.7657025	380	583	670	1799
1619621738.6810555	377	590	673	1768
1619621742.9509273	376	581	662	1789
1619621746.9668179	379	586	664	1777
1619621750.5121226	382	579	658	1797
1619621754.02608	380	585	663	1772
1619621757.840809	383	584	664	1792
1619621761.656089	375	578	677	1765
1619621765.1381938	381	591	661	1785
1619621769.4551136	383	591	673	1793
1619621772.9999206	380	581	664	1797
1619621776.582992	376	578	659	1801
1619621780.915951	380	585	676	1795
1619621784.5139835	378	582	671	1778
1619621788.8619885	380	580	661	1770
1619621792.7776527	376	590	668	1767
1619621796.3755784	382	592	659	1756
1619621800.05218	380	589	667	1772
1619621804.0889268	377	582	673	1783
1619621808.3519056	376	581	678	1779
1619621812.2978408	381	578	676	1801
1619621815.849482	378	586	670	1788
1619621819.3474295	382	583	671	1789
1619621822.8614058	381	579	661	1802
1619621826.892215	378	581	668	1790
1619621831.208579	380	589	675	1759
1619621835.1084206	377	582	664	1776
1619621838.7001178	383	594	665	1766
1619621842.2349074	380	586	672	1758
1619621846.0495207	380	590	666	1797
1619621850.2814097	382	582	669	1772
1619621853.880308	377	593	677	1772
1619621857.455663	379	587	675	1793
1619621861.8421032	378	588	661	1758
1619621865.4559147	378	586	669	1778
1619621869.014582	376	590	675	1774
1619621872.898662	379	587	673	1759
1619621877.0462496	380	589	676	1757
1619621881.315655	377	588	673	1775
1619621885.3309107	378	583	664	1788
1619621888.912097	381	587	661	1769
1619621892.8278167	382	592	658	1797
1619621896.6429698	381	584	663	1762
1619621900.9379518	378	586	672	1798
1619621904.8754885	377	584	668	1789
1619621908.4351652	375	578	674	1801
1619621912.4814217	378	586	673	1800
1619621916.851153	380	590	662	1757
1619621920.8355482	377	590	662	1782
1619621924.3803706	378	590	670	1773
1619621928.4425123	383	593	665	1770
1619621932.7821083	381	580	663	1776
1619621936.3427458	382	578	673	1801
1619621940.4893832	380	584	676	1756
1619621944.8442826	380	583	666	1797
1619621948.3892663	377	581	669	1792
1619621952.2575233	381	579	662	1776
1619621956.3045423	380	589	658	1783
1619621960.6055932	377	579	658	1794
1619621964.182038	381	587	666	1771
1619621967.7494547	383	592	664	1764
1619621971.5798225	381	590	672	1795
1619621975.3793025	379	582	668	1757
1619621978.939341	379	588	670	1776
1619621982.7763765	376	591	677	1774
1619621986.5909529	383	590	659	1782
1619621990.1362607	379	585	669	1797
1619621993.7189715	378	584	669	1792
1619621997.5340838	381	579	661	1772
1619622001.0468776	380	588	676	1755
1619622005.4795191	380	590	661	1787
1619622009.0243886	378	590	664	1771
1619622012.5919514	381	591	669	1774
1619622016.3371255	378	593	676	1797
1619622020.623177	380	582	672	1762
1619622024.554468	382	590	664	1774
1619622028.130657	382	588	668	1770
1619622031.96825	379	592	670	1794
1619622035.7828808	380	583	664	1765
1619622039.5972638	378	585	672	1787
1619622043.9140167	381	587	677	1794
1619622047.8450015	381	590	673	1779
1619622051.3903086	377	592	676	1759
1619622054.9735305	378	585	671	1783
1619622059.009881	375	592	677	1796
1619622063.3260262	376	592	660	1764
1619622066.8775964	381	584	660	1760
1619622070.475997	379	590	670	1772
1619622074.0362873	376	593	675	1776
1619622077.8507457	379	587	658	1798
1619622081.936023	380	585	665	1785
1619622085.7350547	383	591	670	1780
1619622089.628421	376	580	662	1773
1619622093.6666994	379	587	674	1777
1619622097.2113554	379	591	675	1759
1619622101.5282736	379	586	664	1774
1619622105.0886889	383	583	662	1783
1619622108.6561122	382	590	670	1764
1619622112.4875846	382	592	661	1797
1619622116.301711	378	583	665	1767
1619622120.6346707	377	591	665	1793
1619622124.217931	379	587	662	1774
1619622127.7150736	382	579	658	1795
1619622131.7306092	381	585	676	1782
1619622136.0617144	382	583	664	1768
1619622139.6226401	377	583	673	1787
1619622143.173771	376	592	677	1772
1619622146.6718643	379	588	676	1792
1619622151.0516045	378	589	668	1788
1619622155.0364225	382	589	665	1776
1619622158.5648775	383	586	663	1776
1619622162.8821833	382	591	675	1796
1619622166.7964203	382	582	676	1759
1619622170.3417704	377	587	674	1777
1619622173.8554711	376	594	678	1771
1619622177.6236274	380	589	673	1799
1619622181.1845517	381	584	667	1784
1619622184.7365606	383	582	665	1782
1619622188.280704	382	590	668	1763
1619622192.064582	382	583	670	1798
1619622195.879709	377	587	670	1773
1619622199.7105253	383	592	664	1782
1619622203.7948883	382	578	659	1802
1619622208.1269517	383	590	674	1790
1619622211.7571	380	584	665	1796
1619622215.8419726	379	584	666	1791
1619622219.872027	381	589	667	1777
1619622224.2049403	381	591	659	1782
1619622228.2050939	380	587	676	1794
1619622231.75046	378	588	674	1778
1619622235.6647167	376	581	678	1770
1619622240.1350636	381	591	660	1769
1619622244.097618	378	580	658	1758
1619622247.6645644	381	588	666	1780
1619622251.241071	383	594	663	1769
1619622255.5740356	382	591	664	1779
1619622259.1101732	382	579	673	1803
1619622262.7020257	380	584	668	1787
1619622266.2380517	383	590	665	1791
1619622270.58645	381	587	678	1790
1619622274.502171	382	591	667	1776
1619622278.3012965	380	591	676	1799
1619622281.846658	381	585	668	1802
1619622285.7310977	383	583	672	1784
1619622290.0320458	376	580	664	1782
1619622293.5770378	380	592	671	1761
1619622297.13768	382	592	665	1766
1619622301.4080856	377	592	672	1796
1619622305.3706143	383	588	678	1796
1619622308.9211662	377	589	673	1787
1619622312.5194533	381	581	664	1799
1619622316.4125462	378	584	665	1789
1619622319.9952164	376	580	676	1805
1619622323.7787852	379	582	659	1758
1619622327.8566263	380	588	666	1771
1619622332.2431285	377	587	665	1777
1619622335.873241	382	591	668	1776
1619622339.386818	380	593	676	1759
1619622342.9383407	380	589	669	1772
1619622346.7532878	376	592	677	1780
1619622350.3833547	382	579	658	1763
1619622353.9272494	382	586	665	1784
1619622358.2132127	377	593	673	1796
1619622362.1132588	382	580	677	1776
1619622365.6272426	377	588	675	1794
1619622369.6738846	376	590	675	1765
1619622374.038082	378	586	667	1775
1619622377.6900878	377	584	674	1769
1619622381.3358104	376	590	674	1799
1619622385.405072	379	583	669	1796
1619622389.4358137	381	582	665	1798
1619622393.4357061	379	592	669	1793
1619622397.7293935	381	580	666	1767
1619622401.6450365	382	589	661	1768
1619622405.196985	382	583	661	1786
1619622408.7416034	382	590	662	1769
1619622413.0579948	382	586	663	1791
1619622417.0046709	376	592	676	1774
1619622420.5404434	378	587	675	1788
1619622424.0701382	377	590	674	1771
1619622427.5839982	378	585	673	1789
1619622431.6621687	376	591	676	1770
1619622435.9169993	376	591	662	1800
1619622439.4777298	382	581	659	1794
1619622443.129799	381	587	666	1774
1619622446.7006505	382	592	675	1767
1619622451.0229394	381	590	668	1799
1619622455.0389879	382	580	673	1800
1619622458.5901556	379	583	667	1788
1619622462.1354651	382	582	671	1794
1619622465.7187407	380	586	663	1777
1619622469.5492165	382	592	674	1787
1619622473.8661754	378	584	661	1761
1619622477.7658849	380	583	665	1799
1619622481.2955613	379	583	668	1788
1619622485.6976993	381	580	668	1796
1619622489.628496	382	580	659	1782
1619622493.3276713	378	585	668	1800
1619622497.5748684	378	581	673	1775
1619622501.4748776	378	582	663	1789
1619622505.1046007	381	589	668	1770
1619622508.935303	382	592	661	1795
1619622513.2368224	381	582	663	1765
1619622516.7977598	378	591	673	1766
1619622520.3644168	382	592	676	1779
1619622524.7129269	378	586	659	1762
1619622528.3110826	381	591	667	1771
1619622531.8938026	378	585	674	1768
1619622536.273313	381	591	667	1778
1619622540.2109802	380	580	660	1799
1619622543.7718413	381	587	666	1780
1619622547.3391268	383	583	663	1787
1619622550.8998005	382	590	660	1767
1619622554.4674492	382	592	663	1762
1619622558.1977966	379	591	672	1783
1619622562.2986197	377	583	666	1797
1619622566.5307698	382	590	676	1771
1619622570.4463143	383	580	659	1798
1619622574.0229235	381	587	664	1780
1619622578.092055	383	592	663	1772
1619622582.1550434	382	581	665	1772
1619622585.7070625	380	592	673	1762
1619622590.0552688	381	590	675	1789
1619622594.0241294	380	581	664	1801
1619622597.5847826	379	584	666	1785
1619622601.1289077	382	580	659	1799
1619622604.6808016	380	585	667	1784
1619622608.9818718	383	583	663	1776
1619622612.844074	380	593	663	1769
1619622616.3894486	381	592	671	1766
1619622619.925684	382	593	662	1787
1619622624.2888384	380	589	667	1799
1619622628.2577877	379	592	671	1795
1619622631.8186321	381	581	662	1801
1619622635.401262	379	583	669	1792
1619622638.8768296	382	583	663	1793
1619622642.8929567	381	587	663	1784
1619622646.9469717	382	580	672	1800
1619622650.7776778	379	584	662	1798
1619622655.179399	377	589	665	1781
1619622658.7238328	379	592	673	1771
1619622662.307055	382	592	676	1779
1619622666.1223428	378	586	675	1793
1619622669.6353855	382	589	663	1798
1619622673.1807399	383	585	663	1782
1619622677.4980798	382	591	660	1776
1619622681.4662378	378	589	674	1789
1619622685.0797799	377	591	675	1768
1619622689.4278288	378	586	662	1777
1619622693.3123097	378	583	662	1791
1619622696.8575983	381	587	663	1802
1619622700.4874353	382	581	659	1763
1619622704.8203225	381	587	675	1797
1619622708.4031768	377	582	663	1797
1619622712.1180947	379	584	663	1786
1619622716.0021908	382	589	663	1803
1619622720.3348863	377	580	673	1777
1619622724.2506163	382	592	659	1763
1619622727.8212683	381	588	666	1778
1619622731.3630023	383	593	663	1767
1619622735.780122	380	590	671	1774
1619622739.7110207	379	580	672	1798
1619622743.256006	380	586	664	1798
1619622746.8013606	379	584	666	1784
1619622750.5694	382	580	659	1783
1619622754.4159348	378	592	675	1789
1619622758.0450292	379	591	670	1773
1619622761.8129227	382	592	666	1800
1619622765.4430842	377	580	673	1798
1619622769.8286364	379	584	675	1791
1619622773.7420008	378	591	675	1764
1619622777.2561076	379	588	672	1771
1619622781.0710814	382	592	676	1781
1619622785.419585	382	580	672	1776
1619622789.4196541	378	580	671	1788
1619622793.3196013	381	591	663	1784
1619622796.8649292	383	591	671	1769
1619622801.1344783	382	588	666	1797
1619622804.7641973	377	579	674	1800
1619622808.2919698	379	583	667	1797
1619622812.1072516	382	582	662	1778
1619622815.922366	377	593	663	1780
1619622819.4828663	382	591	659	1763
1619622823.900608	382	592	670	1795
1619622827.4838703	381	588	664	1798
1619622831.3521385	382	584	663	1792
1619622835.3826642	376	590	674	1800
1619622839.7152307	377	591	673	1765
1619622843.8004699	379	591	674	1758
1619622847.4306185	377	589	673	1777
1619622851.7787285	376	582	665	1769
1619622855.763466	376	586	666	1773
1619622859.3086066	382	591	659	1759
1619622863.4560416	380	588	667	1765
1619622867.8419707	377	588	671	1774
1619622871.8735504	377	583	674	1787
1619622875.8272069	380	587	663	1774
1619622879.6889613	382	592	659	1790
1619622883.4886274	377	582	664	1780
1619622887.652035	382	592	661	1781
1619622891.7369094	377	584	675	1767
1619622895.4046414	376	579	662	1801
1619622899.2352426	378	582	669	1759
1619622903.5679624	376	589	667	1786
1619622907.5296428	377	581	663	1796
1619622911.0428784	378	583	667	1795
1619622914.5790863	382	579	673	1799
1619622918.673121	378	582	659	1791
1619622922.959814	381	581	666	1761
1619622926.9051428	377	588	666	1773
1619622930.4190617	382	591	661	1764
1619622933.9710987	381	588	666	1769
1619622937.87122	381	592	659	1796
1619622942.2883022	380	586	674	1795
1619622946.0188415	381	588	662	1772
1619622950.0346854	382	583	662	1785
1619622954.3359096	381	589	675	1795
1619622958.251609	380	589	671	1762
1619622961.9120593	377	591	674	1797
1619622965.7803617	377	587	662	1770
1619622970.1126282	381	592	666	1789
1619622973.990442	381	587	675	1771
1619622977.5044749	377	587	674	1790
1619622981.0555704	377	590	674	1767
1619622984.5693064	377	585	674	1789
1619622988.5005863	376	580	661	1770
1619622992.2844706	378	592	672	1793
1619622996.1465914	380	582	664	1764
1619623000.21568	378	586	661	1778
1619623004.6489656	376	584	662	1767
1619623008.3259509	376	581	676	1799
1619623011.8621798	377	586	670	1792
1619623015.4226925	376	581	672	1794
1619623018.9628654	379	581	665	1797
1619623022.905794	376	579	674	1780
1619623026.4510446	377	583	675	1797
1619623030.011354	377	586	670	1788
1619623033.5634036	380	581	675	1798
1619623037.1229131	378	585	670	1790
1619623041.49329	381	581	675	1764
1619623045.091879	377	585	670	1786
1619623049.2236047	376	580	676	1796
1619623053.3022358	381	579	672	1800
1619623057.7578857	381	582	660	1796
1619623061.503401	380	585	663	1762
1619623065.0710309	378	591	673	1765
1619623068.9019783	380	590	670	1773
1619623072.57877	382	580	658	1758
1619623076.1147707	379	589	668	1769
1619623080.0615685	376	583	674	1786
1619623084.3933885	380	589	661	1798
1619623088.3615947	381	579	659	1786
1619623092.076284	379	584	666	1782
1619623095.6528194	381	582	662	1789
1619623099.2204008	381	587	666	1772
1619623103.0671785	381	592	671	1793
1619623106.6650636	380	585	664	1796
1619623110.2251387	381	583	661	1785
1619623114.263511	381	588	662	1771
1619623118.5802412	381	589	674	1779
1619623122.09401	378	585	675	1793
1619623126.125767	376	587	670	1769
1619623130.4896572	376	590	661	1770
1619623134.0562806	381	583	662	1763
1619623137.655118	380	589	668	1765
1619623141.5013456	381	591	674	1787
1619623145.3010387	380	588	672	1773
1619623148.8995662	375	581	674	1794
1619623152.5133662	376	587	672	1794
1619623156.027453	378	582	665	1794
1619623160.0425825	376	581	668	1791
1619623164.089008	378	581	662	1791
1619623168.4755046	380	590	674	1768
1619623171.9894016	378	585	673	1785
1619623175.4810984	376	589	666	1767
1619623179.0326238	377	582	673	1763
1619623183.1643186	380	590	661	1769
1619623187.2495005	376	587	673	1795
1619623191.5820045	377	586	671	1760
1619623195.5598867	377	580	658	1788
1619623199.1966166	379	586	665	1773
1619623203.0431433	376	591	673	1783
1619623207.3291523	380	588	674	1768
1619623210.9742846	376	586	673	1786
1619623214.5352757	376	581	662	1795
1619623218.087297	378	582	665	1781
1619623222.3887513	380	578	665	1768
1619623225.9648783	378	590	672	1757
1619623230.3355856	376	589	674	1785
1619623234.336031	379	585	664	1777
1619623237.912566	381	581	661	1789
1619623242.0662491	381	586	664	1767
1619623245.9127743	379	590	671	1795
1619623249.7279124	378	582	660	1791
1619623253.5268917	376	588	672	1772
1619623257.9066193	381	582	667	1791
1619623261.859294	381	583	663	1791
1619623265.7593994	379	589	669	1765
1619623269.3512843	377	590	673	1761
1619623272.8869162	378	586	671	1778
1619623276.4321823	375	591	674	1769
1619623280.8185024	377	585	658	1764
1619623284.4103396	381	590	673	1761
1619623287.946754	377	584	671	1764
1619623291.507505	380	590	674	1774
1619623295.2914596	377	584	673	1787
1619623299.1057112	381	587	662	1771
1619623302.619617	376	581	673	1791
1619623306.1649795	375	588	673	1782
1619623310.2343023	376	582	674	1792
1619623314.5980384	376	588	663	1761
1619623318.165631	377	590	672	1764
1619623321.6793582	375	590	666	1771
1619623325.2403533	377	590	674	1758
1619623329.3564565	376	588	663	1764
1619623332.9236887	377	585	669	1783
1619623336.9553668	375	580	674	1793
1619623340.855343	375	578	659	1773
1619623345.1499124	377	591	658	1795
1619623348.6863027	378	582	666	1795
1619623352.2314231	376	580	671	1792
1619623356.2937055	379	584	665	1781
1619623360.6105373	381	590	675	1769
1619623364.2094388	378	586	673	1789
1619623368.06262	376	588	672	1775
1619623371.5765028	377	591	661	1763
1619623375.1057832	380	589	669	1763
1619623379.2055392	380	591	661	1758
1619623383.6210954	379	590	674	1783
1619623387.251198	378	590	670	1766
1619623391.5832186	381	591	666	1780
1619623395.583673	379	578	659	1797
1619623399.1595972	380	583	660	1781
1619623402.9745235	382	590	661	1783
1619623407.1121848	375	579	662	1778
1619623411.4448023	381	579	674	1773
1619623415.0436966	377	584	674	1794
1619623418.8891673	381	580	662	1767
1619623422.449749	376	591	675	1769
1619623426.789363	378	586	659	1764
1619623430.4663324	380	591	661	1759
1619623434.033393	376	587	670	1775
1619623437.5787349	376	590	675	1770
1619623441.6475353	377	586	674	1786
1619623445.9647837	377	582	660	1760
1619623449.525361	378	590	671	1767
1619623453.092312	381	591	667	1772
1619623456.9232495	378	591	674	1788
1619623460.7384226	381	588	673	1771
1619623464.9862103	378	582	667	1791
1619623468.955484	382	592	664	1781
1619623473.0494132	381	590	668	1797
1619623477.3198674	381	580	658	1779
1619623481.3502214	378	585	674	1759
1619623485.0182724	380	589	673	1795
1619623489.0499182	377	583	673	1780
1619623493.412998	379	591	673	1766
1619623496.9806063	380	590	669	1775
1619623500.557198	378	591	674	1760
1619623504.109062	376	587	671	1779
1619623507.8539133	376	581	675	1780
1619623511.668611	381	579	660	1780
1619623515.8158216	377	583	674	1792
1619623520.1331587	381	591	663	1762
1619623523.6845894	378	591	671	1767
1619623527.4620106	381	591	667	1800
1619623531.747915	382	581	671	1782
1619623535.3154118	377	591	674	1762
1619623538.8441627	378	586	672	1764
1619623542.4427135	376	590	675	1798
1619623546.1888733	377	585	675	1790
1619623550.4749591	380	586	675	1796
1619623554.06641	377	581	670	1785
1619623557.5803967	380	580	674	1800
1619623561.1320875	378	584	668	1793
1619623564.9630039	376	581	667	1770
1619623568.5458236	377	592	673	1765
1619623572.9633687	376	590	666	1768
1619623576.8567622	381	579	659	1798
1619623580.42435	380	585	664	1778
1619623584.3707032	378	591	672	1791
1619623588.6411364	380	587	674	1767
1619623592.2554748	379	590	672	1784
1619623595.800838	377	583	675	1798
1619623599.5688822	378	585	660	1768
1619623603.9484286	381	591	665	1793
1619623607.4998531	381	579	659	1797
1619623611.0607944	379	583	667	1785
1619623614.62772	381	581	662	1791
1619623618.1886673	380	585	664	1778
1619623621.7553034	381	579	659	1760
1619623625.5862572	380	586	663	1795
1619623629.3855038	377	581	669	1768
1619623633.7493632	382	592	669	1789
1619623637.3170042	380	580	662	1799
1619623640.9314098	381	580	669	1792
1619623645.2942295	380	591	663	1796
1619623649.2634888	377	583	674	1767
1619623652.8933613	377	584	669	1787
1619623657.3109035	376	579	674	1767
1619623660.9089124	376	589	672	1786
1619623664.42268	377	582	675	1796
1619623668.3004363	377	582	667	1763
1619623672.3524826	381	591	662	1767
1619623676.747216	379	589	659	1768
1619623680.3995245	382	592	661	1761
1619623683.9132283	378	587	671	1765
1619623687.4585278	376	591	675	1776
1619623691.0726345	378	585	675	1794
1619623695.4052575	377	581	665	1767
1619623699.0576758	377	584	673	1790
1619623703.4215877	376	579	674	1775
1619623707.3335922	379	586	674	1793
1619623711.26359	379	584	675	1797
1619623715.4488192	377	581	661	1773
1619623719.2636368	382	585	663	1790
1619623723.3484817	375	580	676	1798
1619623727.6657257	376	579	669	1765
1619623731.2266712	377	591	675	1760
1619623734.8092918	379	587	672	1777
1619623738.3389866	376	592	675	1768
1619623741.8528116	378	587	673	1785
1619623745.938097	376	590	674	1796
1619623750.333195	377	587	665	1766
1619623753.884902	377	592	674	1765
1619623757.4302275	380	591	670	1776
1619623761.7162466	377	591	674	1794
1619623765.716149	379	583	665	1798
1619623769.277045	382	581	669	1789
1619623773.6252205	380	587	674	1791
1619623777.2397344	375	579	672	1798
1619623780.7756355	379	583	665	1799
1619623785.1549914	378	582	661	1776
1619623789.0863395	382	592	662	1764
1619623792.5999713	380	589	668	1768
1619623796.113671	382	591	660	1761
1619623799.966846	379	590	664	1797
1619623803.765717	379	583	666	1764
1619623807.596673	381	590	660	1800
1619623811.913601	382	581	673	1782
1619623815.8291194	381	592	661	1763
1619623819.9300387	379	588	670	1769
1619623824.2468092	377	581	662	1791
1619623827.8234096	380	586	664	1774
1619623831.676626	382	591	659	1789
1619623835.7392216	380	582	663	1795
1619623840.0403442	377	589	663	1765
1619623843.9869125	378	585	668	1767
1619623847.9716742	379	585	663	1775
1619623852.0715735	382	590	658	1764
1619623856.1707492	381	591	668	1760
1619623860.5193288	377	582	668	1787
1619623864.1489687	381	589	662	1772
1619623868.2185621	382	585	663	1766
1619623872.0335257	381	589	666	1797
1619623876.0800965	377	579	670	1796
1619623880.165373	378	591	675	1794
1619623883.9954894	380	586	663	1763
1619623888.3126783	378	586	662	1797
1619623891.8580792	378	585	661	1781
1619623895.4411018	381	579	659	1763
1619623899.017309	381	585	662	1778
1619623903.3723247	378	591	669	1795
1619623907.271782	377	584	667	1793
1619623910.9644222	375	579	673	1797
1619623915.3032424	378	582	674	1788
1619623918.8949156	376	582	673	1797
1619623922.431249	378	582	666	1796
1619623925.9918237	376	580	674	1796
1619623929.8067622	378	583	661	1761
1619623934.139386	378	587	663	1774
1619623937.7361193	381	591	662	1783
1619623941.3037786	380	588	668	1765
1619623945.6203058	380	591	671	1794
1619623949.1344182	380	582	673	1797
1619623952.6481836	379	583	665	1795
1619623956.7959702	376	579	660	1798
1619623961.1815226	381	582	659	1783
1619623965.1117892	377	591	675	1760
1619623968.610283	379	588	669	1776
1619623972.124267	376	592	675	1766
1619623975.7002602	379	589	673	1761
1619623979.3304038	377	583	674	1796
1619623983.747969	377	585	670	1772
1619623987.7172358	378	582	665	1767
1619623991.6790068	381	588	667	1767
1619623995.2301917	381	592	659	1757
1619623998.8068066	379	590	671	1766
1619624003.1929698	376	590	664	1780
1619624006.7604754	381	590	659	1763
1619624010.3047597	381	585	663	1763
1619624014.4364712	378	586	669	1775
1619624018.721516	377	584	661	1788
1619624022.3203535	380	588	661	1771
1619624025.8497055	382	582	659	1787
1619624029.9494517	379	589	673	1779
1619624034.2811148	382	591	671	1794
1619624037.8794641	378	585	663	1775
1619624041.4231696	382	579	658	1795
1619624044.9520438	380	587	663	1777
1619624049.338159	382	592	670	1791
1619624052.914767	380	580	662	1800
1619624057.2998874	378	580	658	1778
1619624061.2691255	378	585	674	1760
1619624064.8294284	379	587	670	1777
1619624068.6749437	376	581	674	1779
1619624072.242522	380	590	659	1762
1619624075.7721193	380	591	662	1780
1619624079.6716785	378	586	671	1791
1619624083.2324355	379	585	665	1775
1619624086.783873	381	591	658	1793
1619624091.1011481	380	585	675	1795
1619624094.7461932	376	581	672	1793
1619624098.3131883	378	584	666	1782
1619624102.1747956	381	589	674	1778
1619624105.942838	378	585	659	1792
1619624109.502332	381	588	668	1772
1619624113.0699139	381	592	663	1767
1619624116.899946	380	590	673	1799
1619624121.232878	379	584	670	1762
1619624125.1320348	381	585	662	1782
1619624128.6773772	382	591	661	1768
1619624132.9634593	381	589	664	1796
1619624136.6938572	381	579	659	1762
1619624140.8947742	381	591	675	1759
1619624144.7099488	380	582	663	1774
1619624148.2864597	382	582	661	1784
1619624152.1397178	381	589	669	1799
1619624155.9548707	377	586	670	1760
1619624159.5314717	380	590	668	1769
1619624163.9488406	377	592	671	1771
1619624167.8809714	376	584	666	1783
1619624171.4470563	381	579	659	1798
1619624175.576735	381	591	659	1759
1619624179.6593466	380	588	674	1764
1619624183.7336092	378	591	670	1768
1619624187.64778	376	592	675	1780
1619624191.484731	380	591	659	1797
1619624195.4996734	378	585	667	1795
1619624199.848016	381	591	662	1763
1619624203.530186	376	587	671	1781
1619624207.824025	376	581	662	1766
1619624211.777499	380	588	661	1770
1619624215.3755653	382	591	659	1759
1619624219.1210682	379	589	662	1778
1619624223.4527762	379	583	665	1766
1619624227.4207945	380	586	666	1776
1619624230.9659874	381	591	659	1760
1619624234.5485868	380	589	667	1775
1619624238.177976	377	584	674	1767
1619624241.7233214	376	589	673	1785
1619624245.3533416	377	584	675	1796
1619624248.95215	378	582	669	1789
1619624252.5348537	381	587	661	1771
1619624256.0801058	381	582	669	1794
1619624259.6474793	381	589	662	1772
1619624263.910549	381	587	665	1794
1619624267.8790734	376	591	674	1776
1619624271.4388015	378	585	675	1798
1619624275.1992903	377	587	663	1772
1619624279.4950917	382	585	670	1786
1619624283.091572	376	581	675	1802
1619624286.6129024	377	586	670	1792
1619624290.1482527	377	583	674	1797
1619624293.6978612	378	583	666	1795
1619624297.2111628	376	579	673	1799
1619624301.523532	379	584	661	1760
1619624305.4978461	377	586	663	1780
1619624309.0630808	382	592	661	1766
1619624313.3120043	382	589	667	1796
1619624317.271038	376	591	669	1780
1619624320.8213246	378	586	675	1795
1619624324.3647768	377	589	672	1777
1619624327.892601	377	583	675	1771
1619624331.410966	377	588	673	1787
1619624335.4191387	377	591	667	1760
1619624339.7195008	379	585	665	1781
1619624343.2289915	382	583	670	1789
1619624346.8448396	382	588	663	1775
1619624350.4256933	382	591	660	1763
1619624354.2844775	381	592	663	1797
1619624358.1337962	377	581	670	1768
1619624361.9928966	377	592	676	1781
1619624366.3747032	382	592	673	1801
1619624370.4394047	377	580	672	1796
1619624374.7873688	381	587	665	1763
1619624378.4860675	377	581	672	1795
1619624382.8027391	380	593	673	1768
1619624386.3787167	376	592	675	1779
1619624390.1313767	378	586	660	1793
1619624394.4486032	381	589	674	1766
1619624398.4266946	378	589	671	1776
1619624401.99422	377	592	675	1770
1619624406.157453	376	580	673	1799
1619624410.2953894	379	592	675	1794
1619624414.6277974	381	587	675	1798
1619624418.201989	377	587	672	1787
1619624421.7695365	380	581	676	1799
1619624425.3679013	381	580	659	1797
1619624428.980448	380	583	665	1782
1619624432.5411994	382	591	662	1788
1619624436.841027	381	589	666	1796
1619624440.4085174	376	580	673	1798
1619624443.9488006	380	583	675	1797
1619624447.8762355	378	582	669	1784
1619624451.5003092	380	582	675	1798
1619624455.0517144	377	581	672	1798
1619624458.9138088	381	582	664	1764
1619624463.230845	378	586	670	1774
1619624467.1604319	378	583	667	1789
1619624470.6968348	381	580	674	1800
1619624474.2420497	379	583	667	1788
1619624478.0415568	382	583	663	1779
1619624482.3425758	377	592	668	1789
1619624485.8878505	381	590	661	1770
1619624490.2737055	382	584	659	1789
1619624494.218805	378	592	675	1797
1619624497.7981584	377	588	671	1786
1619624502.1091666	376	581	663	1784
1619624505.6387553	380	591	671	1764
1619624509.2531219	381	591	675	1765
1619624513.5704012	378	586	662	1795
1619624517.2846265	382	593	664	1771
1619624520.861108	379	588	673	1789
1619624524.4749384	377	591	674	1798
1619624528.1271894	378	585	668	1792
1619624531.741655	381	588	661	1771
1619624535.2863567	382	592	660	1786
1619624538.916427	379	591	671	1770
1619624542.4684205	376	592	675	1772
1619624546.0130222	378	585	674	1794
1619624550.0757997	377	589	672	1771
1619624553.9134083	378	583	666	1765
1619624557.6586974	380	591	670	1799
1619624561.9596086	379	584	673	1759
1619624565.587958	380	591	667	1770
1619624569.418776	377	584	675	1790
1619624573.2015977	382	588	662	1774
1619624577.516661	377	588	660	1769
1619624581.1144571	382	592	659	1761
1619624584.6752563	379	590	670	1772
1619624588.7602472	376	593	676	1767
1619624593.1400263	380	589	665	1777
1619624596.6917858	382	592	659	1761
1619624600.268374	381	587	665	1780
1619624603.820297	378	591	673	1767
1619624607.4181576	380	590	669	1780
1619624610.9785829	378	592	675	1800
1619624615.396104	377	587	670	1770
1619624619.4648771	378	591	673	1768
1619624623.0569937	376	592	675	1773
1619624627.1263433	379	587	670	1787
1619624631.5126948	377	584	675	1763
1619624635.072947	379	589	670	1777
1619624638.6557236	377	593	675	1773
1619624642.198319	379	589	673	1788
1619624646.314315	377	591	668	1798
1619624650.6844208	378	582	665	1767
1619624654.259294	378	592	673	1767
1619624658.1437325	377	579	675	1770
1619624662.0436635	382	592	674	1793
1619624666.0747416	381	582	663	1797
1619624670.3607	382	590	669	1775
1619624673.9210362	377	592	674	1766
1619624677.7674475	376	590	675	1770
1619624681.805147	382	592	670	1760
1619624686.1223476	380	584	675	1797
1619624689.7367752	377	581	669	1793
1619624693.7985938	381	587	662	1778
1619624698.146373	382	580	674	1778
1619624702.1154623	382	586	673	1795
1619624705.6985629	377	588	672	1775
1619624709.727455	379	582	675	1797
1619624714.0446744	376	580	674	1771
1619624718.04454	381	580	658	1759
1619624721.805703	380	588	665	1797
1619624725.3057654	378	585	669	1792
1619624728.9038694	376	580	673	1798
1619624732.834094	379	585	668	1793
1619624736.4172716	377	582	673	1779
1619624739.9938214	379	583	665	1796
1619624744.380117	377	580	671	1772
1619624748.3648143	380	592	672	1787
1619624751.9100802	377	591	665	1769
1619624755.4932177	378	586	673	1789
1619624759.0072448	376	591	674	1780
1619624762.6059287	377	585	674	1796
1619624766.1500478	377	588	672	1796
1619624769.733115	379	582	664	1797
1619624773.4939775	383	582	672	1762
1619624777.7641797	381	591	669	1795
1619624781.3784757	381	583	662	1796
1619624784.9705918	380	585	663	1779
1619624789.3567894	380	592	673	1800
1619624793.3247418	377	587	671	1792
1619624796.9004064	376	583	673	1805
1619624800.4241579	378	582	664	1792
1619624804.2382805	376	578	659	1782
1619624808.0534174	377	590	674	1785
1619624811.96838	382	582	673	1800
1619624816.2002199	380	584	663	1767
1619624819.9998121	373	589	674	1781
1619624824.263537	378	585	667	1761
1619624828.2092767	376	584	663	1779
1619624831.7602873	382	591	661	1766
1619624835.3590362	380	590	669	1765
1619624838.9017088	381	592	674	1766
1619624843.217719	378	588	662	1797
1619624847.2330859	382	582	670	1792
1619624850.7935798	380	582	663	1798
1619624855.0794609	381	581	670	1775
1619624858.9949057	381	591	660	1761
1619624862.5619743	380	588	667	1773
1619624866.1067972	382	593	663	1768
1619624870.4066265	380	591	671	1799
1619624874.4382167	376	580	672	1796
1619624877.9901235	380	586	665	1798
1619624881.5726879	377	582	662	1791
1619624885.9351027	380	588	661	1795
1619624889.9311972	382	591	674	1778
1619624893.4433925	378	585	674	1763
1619624897.539385	377	587	674	1776
1619624901.8195608	378	591	661	1769
1619624905.3161407	382	587	666	1776
1619624909.1906235	381	581	659	1788
1619624913.2747722	380	583	665	1798
1619624917.08934	382	589	668	1779
1619624920.9195032	376	593	675	1783
1619624924.502728	381	591	660	1764
1619624928.564983	381	586	663	1761
1619624932.5966027	380	588	667	1775
1619624936.9351125	382	593	672	1793
1619624940.494801	380	586	664	1776
1619624944.0623329	382	581	659	1794
1619624947.8079154	381	587	664	1769
1619624951.8239105	378	586	662	1771
1619624956.156169	377	585	675	1788
1619624959.8240294	381	592	667	1770
1619624964.2411044	382	580	659	1798
1619624967.801927	381	585	666	1785
1619624972.1186588	382	590	663	1770
1619624976.134688	379	588	670	1778
1619624979.9186199	377	582	674	1786
1619624983.4633632	382	579	659	1769
1619624987.381739	382	582	673	1791
1619624991.43086	380	583	674	1797
1619624995.8496003	381	588	663	1767
1619624999.8120553	382	588	670	1771
1619625003.347768	376	593	675	1773
1619625006.9080842	379	588	674	1791
1619625010.422064	377	591	674	1769
1619625014.4688182	377	593	674	1784
1619625018.5850964	376	587	675	1798
1619625022.4338627	376	591	660	1764
1619625026.2145214	382	592	665	1798
1619625030.6196594	377	582	673	1776
1619625034.234041	377	583	666	1798
1619625037.7912605	376	580	673	1802
1619625041.6059067	380	583	666	1761
1619625045.1734545	379	588	672	1782
1619625048.722753	377	593	665	1770
1619625052.4721665	379	588	674	1798
1619625055.9987607	380	586	666	1781
1619625059.527317	383	582	668	1791
1619625063.3541312	382	589	675	1775
1619625067.122455	378	587	659	1796
1619625071.1378095	381	587	667	1786
1619625075.586702	382	590	672	1799
1619625079.147017	380	586	664	1781
1619625082.7071946	382	581	659	1797
1619625086.2979052	380	585	663	1785
1619625089.9122753	382	592	661	1770
1619625093.6426098	382	588	666	1799
1619625097.2258174	377	588	673	1789
1619625101.342041	380	584	669	1788
1619625104.8873303	381	583	672	1794
1619625108.7019765	380	585	664	1768
1619625113.1194603	376	580	674	1774
1619625116.9811058	382	580	659	1798
1619625120.4951098	381	586	664	1800
1619625124.279053	383	583	667	1769
1619625128.426073	376	581	676	1797
1619625132.5112448	377	580	674	1799
1619625136.6271687	380	581	669	1794
1619625140.4424207	382	583	675	1772
1619625144.2263901	377	584	661	1789
1619625147.7707214	382	590	661	1772
1619625151.3382459	382	592	661	1789
1619625155.231478	382	591	671	1799
1619625159.316069	379	585	666	1790
1619625163.6640935	381	590	675	1797
1619625167.2784655	376	580	672	1800
1619625170.8613572	380	584	666	1800
1619625174.7068443	382	584	669	1783
1619625178.258222	377	592	675	1775
1619625181.8033628	377	588	671	1792
1619625185.9733202	377	583	666	1784
1619625190.0501635	383	588	673	1796
1619625193.817329	383	586	663	1769
1619625197.732376	376	591	669	1771
1619625201.8331287	382	593	674	1763
1619625206.2501674	381	582	660	1793
1619625209.8099837	382	589	663	1775
1619625213.3931315	383	594	663	1768
1619625217.694798	381	591	664	1799
1619625221.3242795	382	581	660	1798
1619625224.8695464	381	587	665	1780
1619625228.7160032	383	584	663	1789
1619625232.4842162	377	581	675	1772
1619625236.0445137	383	593	659	1764
1619625239.6812997	381	590	668	1774
1619625243.193756	377	593	675	1769
1619625246.7389672	380	590	672	1788
1619625250.6690712	378	591	675	1765
1619625255.07052	379	593	664	1776
1619625258.5689597	382	586	664	1783
1619625262.1453907	383	581	659	1764
1619625266.414632	382	585	662	1795
1619625270.3922937	381	591	667	1772
1619625274.0044096	378	585	674	1793
1619625278.031736	377	581	675	1802
1619625281.9774773	382	590	673	1789
1619625286.347587	377	591	674	1786
1619625290.2465205	380	589	663	1798
1619625293.7761438	379	585	666	1784
1619625297.3053308	382	581	660	1797
1619625301.0893135	380	586	666	1765
1619625304.9881592	379	588	673	1774
1619625308.8183239	382	593	664	1800
1619625313.1804464	382	581	661	1779
1619625317.14957	379	593	675	1764
1619625320.7256334	381	591	668	1776
1619625324.2619336	378	593	675	1770
1619625328.1391075	380	590	673	1769
1619625332.4407115	382	592	662	1796
1619625336.3875706	381	590	674	1774
1619625339.9863892	379	585	666	1795
1619625343.5845902	377	580	674	1799
1619625347.6307764	381	585	665	1788
1619625351.9473581	382	590	673	1769
1619625355.9613993	383	588	673	1781
1619625359.527784	377	593	675	1779
1619625363.317018	379	586	660	1795
1619625367.375603	380	590	669	1778
1619625370.9894047	383	592	673	1772
1619625374.5257392	381	591	671	1784
1619625378.6884446	378	587	675	1796
1619625382.9884582	378	585	662	1762
1619625386.5695736	379	592	670	1773
1619625390.1446433	382	593	675	1775
1619625394.229742	380	589	674	1784
1619625398.5625494	378	585	659	1763
1619625402.1297789	381	588	667	1777
1619625405.6438534	383	592	664	1768
1619625409.2040112	381	591	671	1766
1619625413.2893095	381	592	675	1761
1619625417.4053957	380	590	674	1773
1619625421.7067716	379	591	662	1797
1619625425.2520535	382	587	664	1780
1619625428.8662436	382	592	659	1764
1619625432.9666522	382	592	664	1764
1619625437.2834396	380	591	665	1781
1619625440.9133759	382	584	662	1767
1619625444.4957197	381	591	669	1769
1619625448.3414037	378	593	662	1792
1619625452.3882434	381	582	665	1782
1619625456.3413477	382	592	674	1792
1619625460.3716843	381	582	665	1796
1619625464.2494977	377	591	671	1782
1619625468.3189764	378	592	675	1794
1619625471.9177928	377	589	672	1797
1619625475.9941027	380	585	674	1789
1619625480.310684	381	593	675	1769
1619625483.8625817	380	589	672	1786
1619625487.4392014	378	591	674	1769
1619625490.9905047	378	587	670	1789
1619625495.4082599	377	581	661	1769
1619625499.4234998	377	591	671	1785
1619625503.0685418	378	593	675	1798
1619625506.952445	377	589	663	1773
1619625511.4161696	378	593	663	1769
1619625515.3006103	380	585	665	1798
1619625518.8830073	382	581	660	1797
1619625522.6977706	380	585	675	1763
1619625526.2274845	377	588	673	1786
1619625529.741257	377	582	676	1777
1619625533.2864764	379	586	675	1799
1619625537.054541	378	588	662	1771
1619625541.0699472	382	587	664	1783
1619625544.6147182	382	591	659	1764
1619625548.9006312	381	587	668	1797
1619625552.5611129	382	582	672	1795
1619625556.206269	382	587	664	1777
1619625560.2439327	382	592	660	1765
1619625564.2599192	381	592	664	1762
1619625568.5765195	380	583	675	1801
1619625572.19049	379	584	669	1790
1619625576.0214047	381	589	675	1777
1619625580.4230552	378	581	670	1765
1619625583.9835043	382	593	675	1767
1619625587.8672826	379	588	672	1772
1619625591.72875	382	588	676	1797
1619625595.496277	377	580	671	1765
1619625599.3267195	382	592	665	1798
1619625602.909985	382	583	661	1791
1619625607.2273164	382	590	675	1798
1619625610.8411274	377	580	672	1798
1619625614.3853917	381	583	665	1798
1619625618.4856012	378	582	668	1793
1619625622.5017195	381	588	666	1781
1619625626.9190226	382	590	673	1801
1619625630.8814285	379	587	670	1796
1619625634.4333746	377	589	673	1797
1619625637.9782095	380	583	664	1801
1619625642.2942781	377	581	671	1764
1619625646.2089286	382	593	661	1788
1619625649.7904463	383	592	671	1770
1619625653.3509657	382	593	667	1772
1619625657.1346023	380	592	671	1797
1619625661.4512002	380	584	674	1763
1619625664.9965699	381	591	667	1775
1619625668.5797698	377	594	675	1794
1619625672.8804185	376	590	661	1776
1619625676.8964987	379	592	673	1796
1619625680.811748	379	584	667	1798
1619625684.425598	378	582	661	1795
1619625687.9861414	381	588	667	1775
1619625692.2874517	382	582	659	1781
1619625696.2031758	379	593	674	1762
1619625699.7325096	379	587	672	1769
1619625703.2777832	376	591	674	1778
1619625707.0461588	378	586	675	1794
1619625710.860604	382	581	663	1775
1619625714.6910892	377	583	662	1767
1619625718.7762437	381	591	667	1773
1619625723.0776558	379	580	673	1796
1619625726.6920588	381	583	666	1785
1619625730.5066683	382	584	662	1787
1619625734.02071	377	581	674	1779
1619625738.3682356	378	587	671	1768
1619625742.32925	378	582	659	1794
1619625745.8792095	381	589	663	1779
1619625750.1919236	383	583	662	1782
1619625754.1076486	380	593	676	1771
1619625757.6440039	379	589	673	1789
1619625762.0075412	377	591	675	1789
1619625765.954511	381	582	663	1797
1619625769.4684033	379	586	665	1783
1619625773.505862	382	580	659	1801
1619625777.8695354	380	586	672	1791
1619625781.43517	377	584	675	1799
1619625784.9482362	378	585	674	1792
1619625788.8638628	382	581	661	1773
1619625792.4238307	378	586	675	1794
1619625796.5090315	377	591	675	1771
1619625800.840791	377	591	661	1775
1619625804.7404757	378	583	670	1795
1619625808.2545924	381	582	663	1801
1619625812.5873375	377	581	672	1777
1619625816.5029209	378	583	659	1762
1619625820.0855234	381	589	667	1776
1619625823.6308107	382	594	664	1768
1619625827.9168594	380	589	671	1802
1619625831.9102342	378	587	670	1797
1619625835.461294	382	582	672	1795
1619625839.0222838	380	582	664	1780
1619625843.0917583	381	581	659	1770
1619625847.2239034	382	592	659	1764
1619625851.3401952	381	585	668	1761
1619625855.7042642	380	586	666	1782
1619625859.2718506	382	582	661	1792
1619625863.1023974	380	587	665	1795
1619625867.1698396	376	590	660	1781
1619625871.6028671	378	580	672	1788
1619625875.201131	378	584	674	1797
1619625878.8468392	377	587	671	1791
1619625882.4299207	381	581	662	1798
1619625886.3456476	382	583	660	1794
1619625889.8907044	377	583	663	1797
1619625894.0071616	379	584	662	1788
1619625898.324076	380	592	674	1769
1619625901.9381502	377	589	672	1789
1619625906.0702996	380	584	665	1792
1619625910.138295	381	583	667	1778
1619625914.1543598	382	587	662	1792
1619625918.333237	381	588	676	1783
1619625922.719383	380	592	663	1778
1619625926.2798793	382	580	659	1797
1619625929.7935596	380	585	666	1798
1619625933.3286893	382	583	662	1794
1619625937.190679	380	586	674	1770
1619625941.6080105	376	590	675	1775
1619625945.5081048	382	581	659	1798
1619625949.091295	381	588	665	1779
1619625952.636353	383	592	661	1768
1619625956.1344006	381	590	669	1769
1619625959.7131433	382	583	660	1761
1619625964.0496612	380	590	665	1799
1619625967.594909	378	585	666	1786
1619625971.124174	381	580	660	1800
1619625974.9237356	379	583	667	1760
1619625979.0558498	380	590	664	1771
1619625983.3884976	378	588	662	1773
1619625986.940005	382	593	666	1769
1619625990.4844136	379	593	659	1763
1619625994.0453277	381	591	666	1771
1619625997.9297566	378	593	673	1794
1619626002.0148108	382	587	675	1784
1619626006.4325411	381	582	664	1797
1619626010.1092725	382	591	658	1765
1619626014.379715	382	585	660	1792
1619626018.2949874	380	584	663	1764
1619626021.89325	378	588	671	1786
1619626025.4385273	376	582	675	1773
1619626029.9090433	379	587	671	1766
1619626033.739984	382	582	659	1793
1619626037.3701046	381	589	666	1774
1619626041.756372	383	593	669	1793
1619626045.702269	379	583	675	1800
1619626049.2007413	377	580	671	1792
1619626052.6984253	377	583	673	1775
1619626056.9621632	379	583	675	1771
1619626060.8926952	376	593	664	1779
1619626064.4224374	382	581	659	1794
1619626067.9587045	381	586	665	1797
1619626071.820508	382	584	662	1793
1619626075.635473	376	581	674	1774
1619626080.0062594	382	592	661	1801
1619626083.5513973	379	583	668	1792
1619626087.16586	382	582	663	1776
1619626091.498734	382	584	671	1783
1619626095.0819895	376	582	676	1800
1619626098.658303	377	580	671	1797
1619626102.6740742	380	584	674	1793
1619626106.5575056	377	582	673	1776
1619626110.9059055	378	592	662	1797
1619626114.542677	382	593	663	1780
1619626118.072167	380	592	659	1762
1619626121.6174836	381	588	665	1778
1619626125.3858886	378	592	669	1790
1619626129.2011445	376	581	661	1772
1619626133.5960693	379	592	660	1767
1619626137.2325294	381	584	661	1760
1619626141.494834	379	590	662	1797
1619626145.4951594	378	587	672	1784
1619626149.6417592	376	581	663	1784
1619626153.4726117	381	580	659	1776
1619626157.3101754	378	585	660	1788
1619626160.870916	381	588	662	1772
1619626165.156634	382	586	661	1782
1619626169.1571336	377	593	673	1792
1619626172.7019176	376	588	673	1789
1619626176.2628222	377	582	673	1795
1619626180.379311	378	583	666	1790
1619626184.6494017	381	588	674	1768
1619626188.2482898	376	588	671	1790
1619626191.824652	377	583	674	1797
1619626195.8783612	379	583	669	1792
1619626199.6936607	376	580	668	1775
1619626203.7094293	377	592	660	1759
1619626207.5247443	379	582	663	1798
1619626211.5234199	379	585	665	1785
1619626215.8561678	382	591	662	1771
1619626219.834315	377	580	671	1788
1619626223.3705175	376	590	665	1769
1619626226.8841298	378	584	674	1765
1619626230.4294825	380	591	674	1778
1619626233.9275732	377	592	674	1763
1619626238.3296566	379	588	665	1777
1619626241.8902295	382	591	662	1765
1619626245.7211084	380	590	669	1798
1619626249.2886112	378	581	669	1789
1619626252.802308	381	582	662	1794
1619626256.4164007	379	585	663	1778
1619626260.495008	381	591	658	1766
1619626264.4104586	377	592	668	1788
1619626268.262558	381	589	672	1775
1619626272.1620831	377	583	661	1766
1619626276.5953228	380	590	664	1780
1619626280.1563065	381	591	658	1763
1619626283.7081199	381	584	661	1784
1619626287.2533453	379	590	660	1768
1619626291.0371432	381	591	666	1791
1619626295.3544574	376	580	665	1771
1619626298.9154391	379	591	672	1762
1619626302.529574	380	591	664	1768
1619626306.630405	377	585	673	1777
1619626311.0167005	376	582	674	1765
1619626314.9480274	376	591	675	1779
1619626318.863352	380	589	660	1800
1619626322.4390795	378	581	669	1789
1619626325.975457	380	582	663	1796
1619626330.2927132	378	583	669	1770
1619626333.9225047	376	582	673	1795
1619626337.5213733	376	588	673	1790
1619626341.066539	377	583	674	1797
1619626345.3826683	378	584	670	1769
1619626349.2826982	382	584	661	1787
1619626352.8808355	381	589	661	1771
1619626357.1758764	381	592	659	1781
1619626361.1606917	378	586	674	1794
1619626364.7278528	376	589	674	1774
1619626368.7595446	376	585	670	1784
1619626372.2732513	376	581	674	1773
1619626376.7058752	378	587	669	1766
1619626380.2649157	377	592	660	1761
1619626383.8167238	379	589	670	1778
1619626387.3777058	376	592	675	1770
1619626391.4088774	379	589	658	1783
1619626395.748459	377	586	658	1791
1619626399.2937424	381	589	661	1772
1619626402.8766465	381	592	663	1765
1619626406.6913517	379	591	672	1799
1619626410.552327	379	584	674	1760
1619626414.3987215	377	590	672	1773
1619626417.950726	382	592	663	1768
1619626421.712124	380	591	658	1782
1619626425.9668493	377	587	659	1794
1619626429.944995	378	585	666	1785
1619626433.4966614	381	582	662	1791
1619626437.3114755	380	586	662	1767
1619626441.7443104	375	588	673	1770
1619626445.6912086	381	591	658	1764
1619626449.2743976	381	585	663	1778
1619626453.5758436	379	590	672	1796
1619626457.1902225	378	582	661	1786
1619626460.7354696	381	580	660	1798
1619626464.365359	381	583	660	1786
1619626468.0329633	379	590	666	1772
1619626471.5781271	377	592	673	1768
1619626475.2079356	380	590	671	1783
1619626479.5786912	379	584	660	1761
1619626483.3089721	376	583	674	1796
1619626487.4567292	377	582	671	1794
1619626491.6044688	379	585	663	1766
1619626495.3722737	381	589	674	1800
1619626499.2182908	377	586	669	1762
1619626503.5352068	380	588	673	1794
1619626507.465987	376	582	673	1778
1619626511.1329474	378	584	666	1790
1619626514.7306917	381	580	660	1768
1619626519.0479317	382	583	672	1787
1619626522.624271	376	583	673	1794
1619626526.1601398	377	586	669	1788
1619626529.8058884	375	581	662	1795
1619626534.138431	377	580	668	1773
1619626537.721104	378	587	673	1793
1619626541.2664187	376	589	672	1780
1619626544.833643	376	583	673	1794
1619626549.2670135	376	580	667	1777
1619626552.7807467	378	592	674	1762
1619626557.1602454	377	590	673	1782
1619626561.145066	378	582	661	1771
1619626564.7281382	382	586	663	1780
1619626568.5746193	382	592	658	1795
1619626572.1418967	380	583	664	1798
1619626575.9571025	379	584	673	1787
1619626579.7723644	376	591	674	1772
1619626584.067198	381	582	675	1780
1619626587.6177146	377	585	675	1798
1619626591.1629472	377	587	669	1787
1619626594.7767406	375	581	675	1797
1619626598.3443766	378	581	669	1793
1619626602.190499	381	582	662	1771
1619626605.720224	377	585	673	1792
1619626610.0375707	375	592	675	1775
1619626614.0847669	381	581	660	1799
1619626618.2387867	381	593	674	1760
1619626622.5394154	380	583	664	1784
1619626626.4707682	376	581	671	1796
1619626630.1633244	379	582	664	1781
1619626633.7304268	381	590	658	1762
1619626637.2971213	381	586	665	1779
1619626641.0901458	382	592	661	1795
1619626645.3754663	380	582	675	1765
1619626649.2911656	380	589	661	1771
1619626652.858605	382	582	660	1787
1619626656.4351149	381	589	663	1771
1619626660.0025826	382	587	664	1770
1619626663.5632334	379	592	659	1761
1619626667.1308484	381	591	666	1770
1619626670.6448727	378	592	672	1768
1619626674.7453597	376	591	674	1769
1619626678.6607115	377	589	672	1764
1619626682.6760082	381	592	663	1760
1619626686.2056408	379	590	668	1772
1619626690.585423	381	593	664	1791
1619626694.2376666	381	588	666	1771
1619626698.0530012	379	580	670	1788
1619626702.0534496	379	583	667	1797
1619626706.3009422	377	590	672	1778
1619626710.3170307	378	582	661	1796
1619626713.900154	382	586	664	1777
1619626718.3329551	380	592	662	1800
1619626721.9093943	382	582	659	1789
1619626725.994504	381	590	661	1778
1619626730.3809445	382	592	671	1794
1619626734.026367	380	587	664	1777
1619626737.8256645	382	591	659	1789
1619626742.174209	377	584	663	1761
1619626746.1587508	376	590	664	1776
1619626749.7414455	382	593	661	1768
1619626753.317815	380	591	669	1777
1619626757.3338547	378	592	673	1761
1619626761.4883056	377	590	673	1797
1619626765.8048608	377	587	663	1776
1619626769.3970163	382	592	663	1768
1619626772.9329815	380	590	671	1765
1619626777.328367	381	591	659	1792
1619626780.880336	380	587	664	1776
1619626784.4255044	382	583	661	1786
1619626788.0400207	381	590	668	1770
1619626792.1091013	381	592	673	1761
1619626796.2027352	380	587	674	1764
1619626800.2399426	378	582	670	1778
1619626804.556911	376	592	662	1788
1619626808.4726334	381	591	663	1798
1619626812.00221	378	583	669	1793
1619626815.547376	381	583	662	1795
1619626819.1150215	379	586	665	1782
1619626822.6915896	381	591	659	1797
1619626827.045997	381	586	670	1795
1619626830.706239	381	583	664	1796
1619626834.2735474	382	587	665	1781
1619626837.9036536	382	591	671	1763
1619626841.4802191	381	592	662	1764
1619626845.016302	378	592	673	1768
1619626848.5460274	381	592	667	1774
1619626852.6245642	378	586	672	1787
1619626856.5084722	377	584	660	1786
1619626860.8570547	378	591	664	1797
1619626864.393047	378	584	667	1797
1619626867.907094	382	580	673	1798
1619626871.5527196	380	585	666	1786
1619626875.9008317	382	591	673	1800
1619626879.4527562	379	584	665	1799
1619626883.02928	376	580	672	1799
1619626887.3838413	379	584	665	1794
1619626891.3776507	380	583	664	1768
1619626894.9137902	377	586	674	1766
1619626898.4278977	376	591	670	1779
1619626901.9419398	378	592	674	1764
1619626906.3748748	378	588	663	1776
1619626910.004826	378	593	673	1769
1619626914.321886	381	586	663	1777
1619626917.9048162	382	581	659	1797
1619626921.5193322	380	591	665	1768
1619626925.8363688	378	593	670	1796
1619626929.752029	377	585	673	1790
1619626933.2972722	376	590	675	1780
1619626937.58302	378	587	659	1765
1619626941.2444146	381	592	661	1763
1619626944.827463	378	591	670	1781
1619626948.3255029	377	593	673	1768
1619626952.6204853	380	592	671	1799
1619626956.5739295	377	589	671	1792
1619626960.1191282	377	583	675	1797
1619626963.6865144	379	585	666	1796
1619626967.5017865	382	581	671	1782
1619626971.2635884	377	592	667	1786
1619626974.8466733	382	582	661	1792
1619626978.4450943	382	589	667	1774
1619626982.0059474	382	592	674	1760
1619626986.3922455	381	589	668	1789
1619626989.9910603	381	583	662	1771
1619626993.5518627	382	586	665	1777
1619626997.1190882	382	592	659	1763
1619627000.9343302	381	587	665	1797
1619627005.2826922	378	584	672	1778
1619627009.16624	382	584	662	1767
1619627012.71104	381	590	670	1769
1619627016.5953724	382	593	661	1793
1619627021.0431523	381	583	675	1800
1619627024.5568035	377	583	671	1788
1619627028.356512	376	582	676	1777
1619627032.4351468	379	593	674	1765
1619627036.7862349	381	585	669	1794
1619627040.3315985	381	582	663	1777
1619627043.8988898	382	584	661	1786
1619627047.5133064	381	590	669	1772
1619627051.6296704	382	592	661	1762
1619627055.375505	380	591	664	1801
1619627059.808849	378	585	672	1782
1619627063.8092813	379	593	675	1799
1619627067.391608	376	591	673	1798
1619627070.9363265	379	585	674	1797
1619627074.7351158	378	583	670	1770
1619627078.58168	382	592	674	1788
1619627082.365686	382	581	668	1775
1619627086.6978636	378	593	673	1799
1619627090.6827362	378	587	671	1792
1619627094.2278678	381	584	663	1798
1619627098.2595754	379	586	666	1793
1619627102.0591974	380	580	661	1776
1619627105.9432008	378	593	675	1763
1619627109.4722571	381	587	665	1779
1619627113.047031	382	592	663	1766
1619627116.5985096	381	591	668	1768
1619627120.1114235	382	593	662	1763
1619627123.7259357	379	589	669	1774
1619627127.37117	376	594	676	1769
1619627130.9388106	376	589	674	1789
1619627134.4838839	377	584	667	1800
1619627138.66955	378	586	670	1776
1619627143.0023956	382	585	667	1786
1619627146.9020846	382	593	664	1769
1619627150.447336	380	591	670	1769
1619627154.2886918	381	592	661	1794
1619627157.892395	381	582	663	1775
1619627161.4599612	382	586	664	1783
1619627165.3061485	382	591	659	1799
1619627169.3691492	379	585	667	1792
1619627173.6552083	381	591	674	1766
1619627177.2224984	378	592	672	1787
1619627180.7833729	376	593	676	1776
1619627184.3510017	378	587	675	1796
1619627188.6676948	377	590	665	1782
1619627192.6615283	379	583	663	1772
1619627196.213377	382	586	665	1782
1619627199.812209	382	592	659	1765
1619627203.388625	381	587	664	1765
1619627206.940267	378	592	673	1769
1619627210.4850097	381	592	669	1776
[truncated: 21,720 more rows]
