# Supplementary material for: An integrated self-optimizing programmable chemical synthesis and reaction engine
Source: Nat Commun. 2024 Feb 9;15:1240. doi: 10.1038/s41467-024-45444-3 (PMC10858227; doi:10.1038/s41467-024-45444-3)
Supplement: Supplementary file 3 — Source Data [file 41467_2024_45444_MOESM3_ESM.zip › Source Data/figure_4/a/bme_environmental.csv]

time	temperature	pressure	humidity
1619619507.8474655	26.25	101150.78	18.53
1619619511.0738263	26.26	101155.26	18.88
1619619513.8677294	26.26	101152.41	18.65
1619619516.6114147	26.26	101163.82	18.75
1619619520.053721	26.28	101160.51	18.92
1619619523.07862	26.28	101154.8	18.72
1619619525.856462	26.28	101163.36	18.81
1619619528.5923493	26.26	101162.98	18.65
1619619531.7012725	26.26	101162.98	18.67
1619619535.2252047	26.26	101174.41	18.53
1619619539.2525306	26.24	101154.09	18.59
1619619542.9351132	26.24	101156.94	18.66
1619619546.1473064	26.25	101159.34	18.52
1619619548.8736193	26.22	101163.07	18.57
1619619551.7383118	26.21	101157.79	18.59
1619619555.3989656	26.19	101158.21	18.68
1619619559.2292254	26.18	101162.32	18.88
1619619562.8424058	26.2	101153.34	18.67
1619619565.9927466	26.24	101162.64	18.79
1619619568.703535	26.27	101159.71	18.47
1619619571.529439	26.26	101182.96	18.84
1619619574.9425051	26.26	101188.66	18.59
1619619578.3660347	26.27	101178.88	18.82
1619619581.1298208	26.25	101159.34	18.59
1619619583.8563423	26.25	101158.54	18.58
1619619587.1160057	26.28	101160.51	18.46
1619619590.6144001	26.27	101173.17	18.37
1619619594.1812754	26.29	101154.38	18.53
1619619597.4559445	26.3	101158.03	18.19
1619619600.2040732	26.3	101153.16	18.52
1619619602.9616716	26.32	101156.35	18.39
1619619606.1584756	26.34	101175.91	18.4
1619619609.5015757	26.34	101161.63	18.16
1619619612.2279544	26.34	101158.78	18.35
1619619614.976678	26.34	101155.92	18.35
1619619618.1350994	26.34	101159.58	18.32
1619619621.1461437	26.31	101153.95	18.18
1619619623.8965306	26.29	101162.14	18.24
1619619626.6568124	26.28	101161.34	18.19
1619619629.7524998	26.27	101162.56	18.31
1619619633.3513591	26.25	101150.78	18.2
1619619636.8804696	26.24	101156.94	18.53
1619619640.4791305	26.24	101154.88	18.48
1619619643.5222971	26.22	101156.56	18.5
1619619646.2709434	26.2	101156.98	18.45
1619619649.04363	26.21	101155.73	18.53
1619619652.2408054	26.19	101158.21	18.36
1619619655.7548218	26.2	101165.55	18.23
1619619659.7739882	26.18	101152.96	18.54
1619619663.184476	26.18	101153.77	18.53
1619619667.0214522	26.14	101162.37	18.42
1619619670.7819402	26.16	101152.59	18.47
1619619674.6272523	26.13	101154.27	18.83
1619619678.7275114	26.13	101151.41	18.61
1619619681.9240644	26.13	101155.06	18.68
1619619685.5383213	26.13	101157.11	18.62
1619619688.2804306	26.13	101157.11	18.56
1619619691.0911796	26.12	101164.84	18.54
1619619694.3034408	26.12	101159.14	18.62
1619619698.1176205	26.13	101148.56	18.68
1619619701.3527217	26.12	101161.99	18.72
1619619704.1639273	26.12	101152.64	18.5
1619619706.9750047	26.12	101156.28	18.46
1619619710.049051	26.1	101158.77	18.42
1619619713.600888	26.12	101152.64	18.44
1619619716.3897297	26.12	101158.34	18.58
1619619719.1835294	26.11	101146.13	18.83
1619619721.9339561	26.13	101152.21	18.76
1619619725.0777924	26.12	101150.58	18.8
1619619728.5899968	26.13	101145.7	18.71
1619619731.5089464	26.13	101155.06	18.33
1619619734.2219293	26.12	101150.58	18.76
1619619737.1523142	26.12	101152.64	18.44
1619619740.581487	26.09	101142.91	18.67
1619619744.1106205	26.11	101151.03	18.83
1619619747.6936936	26.1	101155.91	18.77
1619619751.8407497	26.1	101155.11	18.54
1619619755.153424	26.07	101148.23	18.52
1619619757.9015753	26.09	101148.61	18.85
1619619760.743992	26.08	101151.88	18.43
1619619763.8096166	26.09	101148.61	18.57
1619619766.5673108	26.08	101158.39	18.47
1619619769.4097362	26.1	101158.77	19.02
1619619772.1892781	26.09	101154.31	18.64
1619619775.2696111	26.1	101149.41	18.79
1619619778.4435532	26.1	101153.06	18.64
1619619781.1734245	26.08	101152.69	18.73
1619619783.898585	26.08	101149.83	18.67
1619619787.0563807	26.08	101158.39	18.8
1619619790.654253	26.08	101152.69	18.63
1619619793.6974714	26.08	101146.98	18.81
1619619796.4457562	26.09	101148.61	18.74
1619619799.20341	26.1	101150.2	18.69
1619619802.315824	26.1	101147.36	18.82
1619619805.8677847	26.08	101146.98	18.71
1619619809.6450136	26.08	101149.83	18.64
1619619813.4595563	26.09	101153.52	18.43
1619619817.0107229	26.1	101157.97	18.74
1619619821.2276325	26.08	101146.17	18.57
1619619824.640707	26.08	101146.17	18.82
1619619827.3515103	26.08	101146.17	18.67
1619619830.1784074	26.07	101153.14	18.65
1619619833.3526993	26.05	101155.61	18.57
1619619836.8728158	26.06	101151.51	18.83
1619619840.0320182	26.06	101152.34	18.7
1619619842.7953591	26.06	101145.8	18.68
1619619845.6209757	26.05	101156.41	18.54
1619619848.6953137	26.06	101149.48	18.65
1619619852.1781707	26.06	101146.63	18.77
1619619856.1093953	26.09	101154.31	18.58
1619619859.6971083	26.09	101142.91	18.63
1619619863.2249343	26.1	101147.36	18.61
1619619866.9068952	26.1	101140.84	18.66
1619619869.7336967	26.12	101144.08	18.37
1619619872.459678	26.11	101148.19	18.35
1619619875.2703104	26.11	101148.98	18.83
1619619878.9226105	26.12	101147.73	18.46
1619619882.9385936	26.11	101146.13	18.54
1619619886.5682027	26.12	101147.73	18.59
1619619890.0285578	26.12	101147.73	18.53
1619619893.5800705	26.12	101152.64	18.86
1619619897.410769	26.11	101148.19	18.44
1619619900.8708475	26.1	101150.2	18.71
1619619904.4529235	26.11	101168.15	18.79
1619619908.219286	26.1	101152.26	18.67
1619619910.9300082	26.11	101148.98	18.56
1619619913.7027667	26.1	101149.41	18.73
1619619916.8143687	26.1	101143.7	18.77
1619619919.5785377	26.11	101151.83	18.83
1619619922.4203725	26.1	101144.5	18.61
1619619925.2153015	26.1	101149.41	18.88
1619619928.2424731	26.11	101145.33	18.7
1619619931.8089309	26.09	101144.95	18.54
1619619935.5862875	26.09	101156.36	18.56
1619619939.6400943	26.1	101155.11	18.62
1619619943.4546335	26.08	101141.27	18.82
1619619947.0154934	26.09	101147.81	18.69
1619619950.8446345	26.07	101151.08	18.52
1619619954.6905942	26.07	101151.08	18.24
1619619958.5235965	26.1	101144.5	18.4
1619619961.9838552	26.08	101149.83	18.55
1619619965.535681	26.1	101153.06	18.66
1619619968.389731	26.1	101155.91	18.74
1619619971.2372017	26.1	101167.31	18.62
1619619973.9636192	26.1	101172.22	18.54
1619619977.0832841	26.09	101145.75	18.89
1619619980.726638	26.08	101151.88	18.5
1619619984.8912838	26.09	101150.66	18.42
1619619988.6563237	26.08	101154.73	18.64
1619619992.7366903	26.07	101151.08	18.86
1619619996.8502686	26.05	101147.05	18.77
1619620000.7120855	26.06	101146.63	18.54
1619620004.81285	26.06	101155.19	18.41
1619620008.3952637	26.05	101150.7	18.63
1619620012.2155797	26.07	101150.28	18.49
1619620016.2272923	26.07	101151.08	18.76
1619620019.1931157	26.1	101147.36	18.68
1619620021.9492757	26.1	101143.7	18.85
1619620024.813959	26.09	101148.61	18.51
1619620027.9731479	26.1	101149.41	18.57
1619620030.7524827	26.1	101155.11	18.8
1619620033.5300953	26.09	101142.1	18.87
1619620036.527184	26.1	101147.36	18.74
1619620040.0550115	26.1	101146.55	18.96
1619620043.437021	26.11	101139.63	18.48
1619620046.1472752	26.1	101146.55	18.64
1619620048.904948	26.1	101144.5	18.71
1619620052.0552592	26.11	101143.28	18.51
1619620055.9865105	26.1	101150.2	18.64
1619620059.5312023	26.09	101148.61	18.82
1619620063.145587	26.09	101148.61	18.51
1619620067.2753072	26.1	101144.5	18.54
1619620070.541162	26.07	101145.38	18.6
1619620073.3523347	26.08	101143.33	18.69
1619620076.0944314	26.09	101170.63	18.67
1619620079.2067564	26.1	101170.17	18.47
1619620082.736455	26.1	101146.55	18.41
1619620086.5204663	26.08	101151.88	18.8
1619620090.15046	26.1	101149.41	18.54
1619620092.930442	26.08	101152.69	18.58
1619620095.7874968	26.1	101172.22	18.64
1619620098.7838693	26.09	101148.61	18.48
1619620102.4513116	26.08	101151.88	18.68
1619620105.3785021	26.09	101144.95	18.45
1619620108.21696	26.08	101157.59	18.82
1619620110.9554572	26.07	101165.34	18.57
1619620114.165071	26.07	101153.94	18.61
1619620117.761323	26.07	101145.38	18.56
1619620121.8614552	26.07	101151.08	18.7
1619620125.7074926	26.07	101153.14	18.71
1619620129.458474	26.07	101145.38	18.71
1619620133.53644	26.07	101148.23	18.71
1619620137.0498924	26.08	101155.53	18.55
1619620140.7485406	26.07	101145.38	18.57
1619620144.262251	26.07	101141.73	18.77
1619620147.9295995	26.09	101148.61	18.63
1619620151.5752835	26.1	101150.2	18.4
1619620154.4015508	26.11	101145.33	18.86
1619620157.150248	26.1	101144.5	18.66
1619620159.9391477	26.08	101141.27	18.63
1619620163.5223312	26.08	101135.57	18.89
1619620167.067567	26.08	101146.98	18.57
1619620169.8162427	26.08	101144.13	18.73
1619620172.5732894	26.07	101151.08	18.54
1619620175.801836	26.07	101153.14	18.74
1619620179.384303	26.06	101142.95	18.67
1619620182.8116548	26.07	101145.38	18.55
1619620186.4417067	26.05	101141.35	18.76
1619620189.922944	26.04	101151.96	18.63
1619620193.7359197	26.05	101142.15	18.74
1619620197.6321115	26.06	101142.95	18.81
1619620200.866388	26.07	101155.98	18.8
1619620203.6262467	26.06	101151.51	18.7
1619620206.3610127	26.05	101142.15	18.78
1619620209.5264702	26.05	101150.7	18.68
1619620213.0554852	26.04	101151.96	18.68
1619620216.939851	26.05	101150.7	18.82
1619620220.7075317	26.04	101151.96	18.56
1619620224.268419	26.02	101143.03	18.43
1619620227.132475	26.02	101140.17	18.82
1619620229.95814	26.03	101149.53	18.62
1619620232.7294028	26.03	101147.48	18.75
1619620236.3973281	26.03	101144.63	18.5
1619620240.374388	26.03	101138.92	18.74
1619620243.8883445	26.04	101140.55	18.54
1619620247.5182838	26.05	101142.15	18.8
1619620250.3294873	26.04	101143.41	18.96
1619620253.0782392	26.04	101146.26	18.78
1619620255.8353605	26.03	101143.83	18.68
1619620258.947188	26.04	101151.13	18.76
1619620262.4990895	26.05	101149.91	18.71
1619620266.2752228	26.04	101146.26	18.64
1619620269.8740492	26.04	101146.26	18.63
1619620273.4878771	26.04	101145.42	18.71
1619620277.0019276	26.05	101138.5	18.83
1619620280.631988	26.05	101145.0	18.95
1619620284.4003136	26.05	101141.35	18.9
1619620287.5580525	26.04	101166.22	18.59
1619620290.3534923	26.03	101160.94	18.72
1619620293.1178856	26.03	101152.39	18.79
1619620296.3077905	26.02	101148.73	18.72
1619620300.0918338	26.02	101143.03	18.91
1619620303.8066444	26.01	101144.25	18.96
1619620306.5487034	26.0	101145.5	18.7
1619620309.2812042	26.02	101147.91	18.74
1619620312.5095966	26.02	101145.88	18.87
1619620316.00795	26.01	101147.11	18.63
1619620320.123742	26.02	101145.88	18.9
1619620324.1397188	26.03	101141.77	18.83
1619620327.9550197	26.04	101145.42	18.93
1619620330.7277198	26.04	101140.55	18.87
1619620333.4540794	25.8	101131.13	19.06
1619620336.6342547	26.04	101142.58	18.57
1619620339.84696	26.06	101149.48	18.63
1619620342.658171	26.04	101146.26	18.52
1619620345.4376268	26.05	101139.3	18.5
1619620348.580759	26.05	101139.3	18.58
1619620352.2262738	26.08	101137.63	18.79
1619620355.7782497	26.07	101148.23	18.76
1619620359.2231002	26.08	101144.13	18.77
1619620362.0030417	26.09	101139.25	18.56
1619620364.760601	26.1	101140.84	18.48
1619620367.487048	26.1	101149.41	18.93
1619620370.668619	26.1	101144.5	18.62
1619620373.881367	26.11	101139.63	18.55
1619620376.6229596	26.11	101146.13	18.5
1619620379.471591	26.11	101146.13	18.67
1619620382.6301842	26.1	101138.0	18.63
1619620385.9121	26.11	101145.33	18.64
1619620389.0553079	26.1	101138.8	18.74
1619620391.8033304	26.11	101139.63	18.68
1619620394.7143943	26.11	101140.42	18.49
1619620398.1899276	26.1	101135.14	18.61
1619620402.0208817	26.1	101132.3	18.87
1619620405.9049816	26.09	101142.91	18.7
1619620409.3016715	26.09	101140.05	18.45
1619620412.8463671	26.09	101142.1	18.63
1619620415.6100557	26.09	101142.91	18.86
1619620418.3520877	26.09	101139.25	18.74
1619620421.4639196	26.1	101146.55	18.83
1619620424.6917746	26.07	101138.88	18.84
1619620427.904614	26.09	101144.95	18.6
1619620430.70018	26.09	101145.75	18.63
1619620433.4589674	26.08	101146.17	18.8
1619620436.5325255	26.1	101144.5	18.58
1619620439.2806976	26.08	101140.47	18.66
1619620442.1219316	26.07	101144.58	18.69
1619620445.2794898	26.06	101137.25	18.8
1619620449.032106	26.06	101138.08	18.65
1619620452.9941735	26.06	101137.25	18.88
1619620456.608477	26.07	101151.08	18.56
1619620460.5085115	26.07	101153.94	18.86
1619620464.6248085	26.05	101145.0	18.68
1619620468.3920026	26.06	101140.09	18.5
1619620472.0054498	26.05	101136.45	18.75
1619620475.6348891	26.06	101140.09	18.65
1619620479.21087	26.07	101153.94	18.95
1619620482.0215125	26.07	101139.67	19.03
1619620484.817129	26.06	101142.95	18.94
1619620487.6126568	26.08	101143.33	18.96
1619620490.6553257	26.06	101142.95	18.7
1619620494.2919943	26.05	101142.15	18.86
1619620497.8048887	26.06	101143.78	18.77
1619620501.3647664	26.06	101140.92	18.89
1619620505.539262	26.06	101149.48	18.73
1619620509.3002517	26.06	101138.08	18.62
1619620512.4493883	26.07	101142.53	18.58
1619620515.6224916	26.07	101139.67	18.69
1619620518.4174693	26.07	101141.73	18.84
1619620521.157571	26.06	101138.08	18.86
1619620524.6709185	26.06	101143.78	18.93
1619620528.7553868	26.07	101144.58	18.56
1619620532.3366895	26.04	101136.88	18.88
1619620536.1352131	26.04	101140.55	18.96
1619620539.1471786	26.05	101142.15	18.76
1619620541.9354362	26.04	101137.7	18.82
1619620544.7466319	26.05	101142.15	18.52
1619620547.780832	26.05	101141.35	18.62
1619620550.9389575	26.05	101142.15	18.99
1619620553.6804342	26.06	101140.09	18.81
1619620556.4279566	26.05	101149.91	18.92
1619620559.5715117	26.05	101147.86	18.83
1619620563.1162043	26.05	101136.45	18.99
1619620566.6680853	26.05	101135.64	18.7
1619620570.429756	26.04	101137.7	18.83
1619620573.5576816	26.06	101142.95	18.73
1619620577.859274	26.05	101136.45	18.54
1619620582.0118172	26.05	101138.5	18.54
1619620585.7578983	26.04	101134.84	19.09
1619620589.8050873	26.02	101148.73	18.88
1619620593.3190162	26.04	101134.84	18.65
1619620597.1497078	26.04	101136.88	18.64
1619620600.4159763	26.05	101138.5	18.58
1619620603.1579669	26.05	101139.3	18.69
1619620605.9679291	26.05	101141.35	18.62
1619620609.0802755	26.03	101144.63	18.79
1619620612.6790345	26.02	101136.49	18.6
1619620615.4589374	26.02	101148.73	18.61
1619620618.1685581	26.03	101160.94	18.81
1619620620.94183	26.03	101138.92	18.69
1619620624.0914817	26.03	101140.98	18.75
1619620627.9211433	26.01	101135.7	18.9
1619620631.1807733	26.03	101143.83	18.96
1619620633.992003	26.03	101147.48	18.75
1619620636.7249646	26.04	101142.58	18.7
1619620639.8842225	26.03	101138.92	19.02
1619620643.04958	26.03	101146.68	18.84
1619620646.1391199	26.02	101139.34	18.7
1619620648.972553	26.02	101143.03	18.84
1619620651.7296133	26.01	101138.55	18.94
1619620655.1576571	26.01	101143.45	18.83
1619620658.3861108	26.02	101136.49	18.66
1619620661.165455	26.01	101146.3	18.75
1619620663.8913472	26.0	101145.5	18.64
1619620666.9722629	26.02	101145.05	18.76
1619620670.7026877	26.0	101139.0	18.75
1619620673.984414	26.01	101143.45	18.94
1619620677.529058	26.01	101147.11	18.88
1619620680.2553554	26.02	101133.64	18.64
1619620682.981721	26.01	101138.55	18.51
1619620686.2631204	26.02	101140.17	18.88
1619620689.8074536	26.02	101131.63	18.85
1619620693.2901645	26.03	101135.27	18.82
1619620696.1705642	26.02	101143.03	18.65
1619620698.912502	26.01	101140.6	18.85
1619620701.6389034	26.0	101136.15	18.75
1619620705.2526264	26.0	101139.8	18.68
1619620708.9204054	26.0	101142.66	18.83
1619620712.7982152	26.01	101134.89	18.75
1619620715.5462828	26.02	101140.17	18.84
1619620718.2882314	26.01	101134.89	18.96
1619620721.199744	26.01	101146.3	18.98
1619620723.9417508	26.0	101142.66	18.78
1619620726.7217224	26.0	101142.66	18.97
1619620729.8496916	25.98	101141.48	18.8
1619620733.5150442	25.98	101145.13	18.9
1619620737.2612014	26.0	101134.09	19.01
1619620741.3063626	25.99	101143.88	18.59
1619620745.1908398	25.97	101134.95	18.98
1619620748.9589345	25.98	101142.28	18.67
1619620753.0058665	25.99	101149.58	19.18
1619620757.1067827	25.99	101143.08	18.79
1619620761.2072427	26.0	101134.09	18.68
1619620764.6520505	26.0	101145.5	18.9
1619620767.394133	26.0	101136.15	18.94
1619620770.15727	25.98	101141.48	18.84
1619620773.3700373	25.98	101141.48	18.76
1619620776.8302577	25.97	101129.23	18.9
1619620779.7798615	25.98	101139.42	18.81
1619620782.637828	25.99	101148.78	18.95
1619620785.3799748	25.98	101144.33	18.78
1619620788.6151428	25.98	101139.42	18.88
1619620791.5889897	26.0	101144.7	18.69
1619620794.3154616	25.99	101141.02	18.85
1619620797.0642	25.99	101143.08	18.79
1619620800.2235093	25.99	101145.92	18.82
1619620803.938006	25.98	101142.28	18.98
1619620807.8533072	26.0	101131.24	19.15
1619620811.3670514	25.98	101138.63	18.69
1619620814.1157827	26.01	101147.11	18.77
1619620816.9894612	25.99	101143.88	18.71
1619620819.985902	26.01	101134.89	18.77
1619620823.599439	25.98	101133.72	19.16
1619620827.0666344	25.99	101143.88	18.63
1619620830.6429982	26.0	101130.45	19.03
1619620834.527442	26.0	101150.41	18.76
1619620837.9876356	25.99	101143.08	18.82
1619620841.5237982	26.0	101156.91	18.9
1619620844.2346604	26.02	101154.44	18.88
1619620847.0236444	26.01	101146.3	18.9
1619620850.2051954	26.01	101134.89	19.14
1619620853.4178092	26.0	101133.3	18.75
1619620856.1978314	26.02	101130.8	18.85
1619620858.9712062	26.02	101136.49	18.94
1619620862.067942	26.03	101136.07	19.04
1619620865.5818713	26.02	101137.33	18.74
1619620869.296423	26.03	101153.19	18.95
1619620872.0760598	26.03	101144.63	18.88
1619620874.8715892	26.02	101147.91	18.81
1619620877.9840877	26.03	101138.92	19.01
1619620881.4286935	26.02	101136.49	18.84
1619620884.5724037	26.0	101133.3	18.7
1619620887.3211763	26.0	101134.09	18.85
1619620890.0320358	25.99	101138.17	19.2
1619620893.2759495	26.02	101142.2	18.71
1619620896.8218842	26.01	101135.7	18.98
1619620900.3572364	26.02	101130.8	18.6
1619620904.3731449	26.01	101140.6	18.75
1619620908.1504571	26.02	101145.88	18.56
1619620911.7491527	26.03	101132.42	18.65
1619620915.796438	26.03	101130.37	18.64
1619620919.1788855	26.03	101136.07	18.79
1619620921.9051816	26.02	101142.2	18.64
1619620924.669557	26.02	101131.63	18.9
1619620927.8819726	26.03	101136.07	18.76
1619620931.6590261	26.02	101131.63	18.81
1619620935.4586062	26.03	101138.13	18.62
1619620939.1104643	26.03	101135.27	18.77
1619620942.3853571	26.05	101138.5	18.52
1619620945.636124	26.03	101127.52	18.99
1619620948.346758	26.05	101142.15	18.97
1619620951.119225	26.05	101133.59	18.77
1619620954.3477454	26.05	101136.45	18.74
1619620957.8830347	26.04	101137.7	18.68
1619620960.7099493	26.04	101132.0	18.52
1619620963.4519117	26.04	101139.72	18.82
1619620966.7330058	26.02	101137.33	18.95
1619620970.2448697	26.02	101142.2	18.56
1619620973.9058688	26.03	101138.13	18.59
1619620977.535993	26.02	101136.49	18.77
1619620980.918456	26.02	101145.88	18.97
1619620983.660402	26.03	101135.27	18.57
1619620986.40918	26.03	101132.42	18.81
1619620989.521216	26.03	101144.63	19.07
1619620992.3315558	26.03	101138.92	18.96
1619620995.1271527	26.03	101143.83	18.72
1619620997.8842854	26.03	101138.13	18.58
1619621000.9275632	26.01	101135.7	18.75
1619621004.2088366	26.02	101142.2	18.97
1619621006.9719038	26.04	101140.55	18.83
1619621009.6984012	26.03	101135.27	18.42
1619621012.9959183	26.03	101143.83	18.59
1619621016.455284	26.03	101143.83	18.69
1619621020.0002196	26.02	101137.33	18.77
1619621022.7488136	26.03	101138.92	19.01
1619621025.5913472	26.04	101139.72	18.63
1619621028.3870106	26.04	101137.7	18.81
1619621031.4454997	26.04	101145.42	19.08
1619621034.5949662	26.02	101143.03	18.65
1619621037.738695	26.03	101138.13	18.68
1619621040.502778	26.04	101136.88	18.9
1619621043.3433156	26.03	101132.42	18.94
1619621046.9730916	26.03	101135.27	18.79
1619621051.1040359	26.04	101136.88	19.01
1619621055.1196446	26.04	101156.84	18.95
1619621059.1736104	26.03	101133.22	18.91
1619621062.200774	26.05	101133.59	18.8
1619621065.0426533	26.05	101136.45	18.56
1619621067.7847621	26.04	101151.13	18.96
1619621071.1359594	26.04	101162.54	18.94
1619621074.611943	26.04	101157.66	18.69
1619621078.2104213	26.05	101158.47	18.46
1619621082.094694	26.02	101154.44	18.81
1619621085.5546036	26.03	101158.89	18.96
1619621089.1378398	26.02	101157.29	19.17
1619621093.1849647	26.02	101156.45	19.04
1619621096.049783	26.02	101154.44	18.84
1619621098.7913015	26.03	101158.09	18.81
1619621101.6557643	26.04	101157.66	18.85
1619621105.2005672	26.04	101153.98	18.76
1619621108.7449644	26.03	101156.03	18.71
1619621111.9105668	26.02	101154.44	19.08
1619621114.6526928	26.02	101151.58	18.72
1619621117.4170988	26.03	101155.23	18.63
1619621120.5295744	26.03	101161.73	18.57
1619621123.7263665	26.04	101154.81	18.83
1619621126.8855906	26.02	101162.99	18.82
1619621129.7660193	26.02	101148.73	18.97
1619621132.5390656	26.03	101156.03	18.68
1619621135.5511105	26.01	101164.22	18.68
1619621138.3843074	26.01	101161.36	18.63
1619621141.1107948	26.03	101163.79	18.81
1619621144.254363	26.01	101152.81	19.01
1619621147.799719	26.01	101152.81	18.85
1619621150.6109962	26.01	101161.36	18.71
1619621153.4220734	26.03	101160.94	18.71
1619621156.1551726	26.03	101160.94	19.03
1619621159.383687	26.03	101153.19	18.9
1619621162.944294	26.03	101155.23	18.75
1619621166.6591234	26.02	101160.14	18.83
1619621169.407511	26.04	101156.84	18.82
1619621172.1175644	26.03	101158.09	18.67
1619621175.3075407	26.03	101150.33	18.82
1619621178.8426583	26.01	101149.95	18.91
1619621182.4020483	26.02	101151.58	18.69
1619621185.2288828	26.03	101160.94	18.58
1619621188.077958	26.02	101156.45	18.72
1619621190.8037028	26.02	101154.44	18.75
1619621194.0162609	26.01	101147.11	18.59
1619621196.8581214	26.02	101154.44	18.58
1619621199.637764	26.03	101158.89	18.69
1619621202.6957767	26.03	101153.19	18.65
1619621205.908657	26.02	101157.29	18.79
1619621208.6567237	26.02	101160.14	18.68
1619621211.3987818	26.02	101160.14	18.68
1619621214.6272867	26.02	101157.29	18.69
1619621218.3109262	26.02	101159.31	18.7
1619621222.3579094	26.02	101157.29	18.58
1619621225.7403471	26.02	101157.29	18.65
1619621228.4977512	26.0	101158.97	18.83
1619621231.3625455	26.01	101152.81	18.97
1619621234.458267	26.02	101154.44	18.64
1619621237.5479171	26.02	101154.44	18.63
1619621240.7451906	26.02	101153.61	18.63
1619621243.4938788	26.02	101162.16	19.01
1619621246.2828825	26.0	101151.2	18.52
1619621249.518059	26.03	101158.89	18.72
1619621252.2752168	26.03	101158.09	18.83
1619621255.0172906	26.02	101154.44	18.72
1619621258.1131911	26.02	101160.14	18.82
1619621261.009234	26.03	101153.19	18.9
1619621263.751113	26.03	101150.33	18.88
1619621266.4842231	26.01	101152.01	18.87
1619621269.7974565	26.01	101152.81	18.43
1619621273.9762244	26.01	101154.86	18.6
1619621277.828824	26.01	101158.51	18.83
1619621281.3579354	25.99	101155.28	18.85
1619621284.7711928	25.99	101158.13	18.54
1619621287.512925	26.0	101151.2	18.68
1619621290.255045	26.0	101156.11	18.71
1619621293.4517345	26.01	101158.51	18.74
1619621297.2044368	25.99	101154.48	18.58
1619621301.1982367	25.98	101150.03	18.84
1619621304.649153	26.0	101154.06	18.68
1619621308.509973	25.99	101155.28	18.39
1619621312.2092304	26.0	101158.97	18.68
1619621315.6539176	26.0	101156.91	18.51
1619621318.5337565	26.0	101161.81	18.62
1619621321.313717	25.97	101152.05	18.9
1619621324.0240564	25.99	101158.13	18.67
1619621327.2993789	25.99	101157.34	18.62
1619621330.1329186	25.98	101156.53	18.96
1619621332.9218342	25.99	101160.19	18.9
1619621335.7174716	25.99	101154.48	18.64
1619621338.8443754	26.0	101161.81	18.59
1619621342.3806999	25.98	101150.83	18.6
1619621345.5554972	25.98	101153.69	19.13
1619621348.303953	25.97	101154.11	18.54
1619621351.1308029	25.96	101156.16	18.77
1619621354.1737769	25.96	101161.86	18.76
1619621357.8194926	25.95	101160.23	18.67
1619621361.5722687	25.94	101152.93	18.8
1619621365.2179809	25.96	101155.36	18.93
1619621368.361682	25.96	101158.21	18.44
1619621371.0948076	25.95	101154.53	18.73
1619621373.852351	25.94	101158.63	18.55
1619621377.419539	25.97	101156.95	18.71
1619621381.0652678	25.97	101159.81	18.91
1619621383.9924057	25.94	101147.23	18.72
1619621386.7345037	25.96	101147.61	18.63
1619621389.5301309	25.95	101148.83	18.95
1619621393.097405	25.94	101153.73	18.64
1619621396.6270576	25.94	101156.58	18.6
1619621399.7706864	25.94	101161.48	18.8
1619621402.497154	25.92	101149.7	18.92
1619621405.2457483	25.93	101154.98	18.64
1619621408.386564	25.93	101151.3	18.83
1619621411.9535444	25.94	101159.44	18.64
1619621416.0162892	25.93	101152.13	18.8
1619621419.3607383	25.94	101155.78	18.81
1619621422.1190362	25.91	101154.61	18.72
1619621424.9828286	25.93	101154.98	18.63
1619621427.9636612	25.92	101152.55	18.87
1619621431.2300406	25.92	101149.7	18.74
1619621433.9872928	25.93	101154.16	18.58
1619621436.7828846	25.92	101146.85	18.61
1619621439.9641597	25.92	101152.55	18.65
1619621443.5396724	25.93	101157.0	18.64
1619621447.154068	25.94	101153.73	18.55
1619621450.705987	25.92	101155.41	18.92
1619621454.3358593	25.92	101155.41	19.02
1619621458.3981748	25.93	101159.86	18.54
1619621461.9964283	25.92	101149.7	18.86
1619621465.293878	25.93	101151.3	18.85
1619621468.1046972	25.95	101160.23	18.58
1619621470.9315758	25.92	101153.35	18.65
1619621473.9746928	25.92	101150.5	18.68
1619621477.1563227	25.91	101151.75	18.86
1619621479.936293	25.92	101155.41	18.8
1619621482.7475324	25.92	101156.2	18.73
1619621485.9602084	25.93	101152.13	18.72
1619621489.4051316	25.92	101147.65	18.49
1619621493.536332	25.94	101153.73	18.92
1619621497.250794	25.96	101155.36	18.76
1619621500.0151815	25.94	101156.58	18.84
1619621502.757288	25.96	101161.86	18.89
1619621505.9227054	25.94	101152.93	19.02
1619621509.4992363	25.96	101153.3	18.57
1619621513.028864	25.94	101148.03	18.73
1619621517.145005	25.95	101154.53	18.6
1619621520.4582727	25.93	101154.98	18.74
1619621523.269269	25.93	101157.83	18.48
1619621526.064915	25.94	101155.78	18.72
1619621529.1926515	25.94	101147.23	18.73
1619621531.9726727	25.94	101153.73	18.72
1619621534.6989858	25.95	101151.67	18.96
1619621537.4946377	25.95	101154.53	18.57
1619621540.6227028	25.96	101155.36	18.67
1619621543.8346465	25.94	101147.23	18.71
1619621547.0318587	25.96	101159.01	18.67
1619621549.7739003	25.95	101151.67	18.84
1619621552.5695453	25.96	101149.66	18.63
1619621556.2366278	25.94	101153.73	18.86
1619621559.5493968	25.94	101152.93	18.55
1619621562.3227718	25.93	101154.98	18.54
1619621565.0558531	25.93	101151.3	18.95
1619621568.2308304	25.91	101150.95	18.53
1619621571.8451552	25.89	101150.58	18.87
1619621575.3120067	25.89	101151.38	18.67
1619621578.4554627	25.89	101150.58	18.94
1619621582.7869368	25.87	101148.12	18.73
1619621586.94018	25.88	101155.45	18.73
1619621590.552911	25.87	101155.88	18.88
1619621594.345527	25.88	101154.66	18.9
1619621597.3263319	25.87	101159.52	18.79
1619621600.0528138	25.87	101150.97	18.92
1619621603.0179555	25.86	101152.19	18.69
1619621606.4623704	25.87	101153.82	18.67
1619621610.092367	25.87	101155.88	18.8
1619621613.7601826	25.87	101155.88	18.86
1619621616.9349203	25.85	101150.59	18.89
1619621619.683368	25.86	101154.23	18.46
1619621622.4567327	25.87	101153.02	18.62
1619621626.0710185	25.86	101149.34	18.97
1619621629.5538518	25.87	101156.67	18.69
1619621632.6975434	25.87	101150.17	18.9
1619621635.4459274	25.88	101148.95	18.85
1619621638.2570095	25.88	101154.66	19.07
1619621641.670096	25.86	101152.19	18.8
1619621645.516211	25.88	101152.59	19.12
1619621649.0610888	25.9	101152.97	18.87
1619621652.3273838	25.9	101152.97	18.75
1619621655.122661	25.9	101152.97	18.79
1619621657.864762	25.9	101157.88	18.86
1619621661.0776026	25.91	101159.51	18.75
1619621665.1468012	25.89	101151.38	18.75
1619621669.2248394	25.89	101157.08	18.98
1619621672.437682	25.9	101155.03	18.68
1619621675.186145	25.9	101157.88	18.53
1619621677.89667	25.92	101155.41	18.78
1619621681.0560205	25.92	101150.5	18.97
1619621684.5386858	25.9	101150.13	18.78
1619621687.713654	25.92	101155.41	19.18
1619621690.509299	25.91	101150.95	18.93
1619621693.289283	25.92	101155.41	18.99
1619621696.7028055	25.91	101150.95	18.81
1619621699.962568	25.89	101144.88	18.77
1619621702.7735872	25.89	101154.23	18.74
1619621705.5062118	25.89	101156.28	18.62
1619621708.679612	25.9	101150.13	18.79
1619621712.2471943	25.88	101152.59	18.79
1619621715.8232994	25.9	101157.88	18.81
1619621719.220417	25.89	101151.38	18.8
1619621721.9847217	25.9	101152.17	18.73
1619621724.8424182	25.88	101155.45	18.79
1619621727.8388186	25.91	101153.8	18.88
1619621731.3838844	25.89	101150.58	18.84
1619621735.0356615	25.88	101149.75	18.85
1619621739.1986928	25.88	101157.5	19.11
1619621742.5811362	25.88	101146.89	18.99
1619621745.3381045	25.9	101157.88	18.78
1619621748.1716545	25.9	101149.33	18.85
1619621751.26174	25.89	101150.58	18.83
1619621754.8443606	25.88	101151.8	18.75
1619621758.3584511	25.9	101155.03	18.68
1619621762.157597	25.9	101152.17	18.78
1619621765.919137	25.9	101152.97	19.03
1619621768.6675177	25.88	101149.75	18.85
1619621771.4096348	25.91	101153.8	18.72
1619621774.2514296	25.92	101146.85	19.05
1619621777.3326862	25.92	101150.5	18.73
1619621780.112733	25.93	101154.16	18.7
1619621782.9546704	25.92	101152.55	18.57
1619621785.6965253	25.93	101154.16	18.97
1619621788.4760034	25.93	101154.98	18.71
1619621792.02131	25.93	101151.3	18.74
1619621794.7535021	25.93	101148.45	18.74
1619621797.4796207	25.91	101151.75	18.97
1619621800.7928722	25.91	101145.25	18.68
1619621804.3675115	25.91	101154.61	18.84
1619621807.9815354	25.93	101145.59	18.81
1619621811.1309104	25.91	101148.91	18.96
1619621813.8886435	25.91	101150.95	18.68
1619621816.6370826	25.9	101149.33	18.83
1619621820.150512	25.91	101150.95	18.79
1619621823.642352	25.92	101150.5	18.65
1619621827.1555173	25.9	101150.13	18.73
1619621830.838215	25.91	101153.8	18.97
1619621834.3519921	25.92	101152.55	18.94
1619621837.1789773	25.91	101150.95	18.74
1619621839.957988	25.92	101153.35	18.99
1619621843.0380967	25.91	101151.75	18.93
1619621846.5515325	25.91	101145.25	18.72
1619621849.5251315	25.91	101148.11	18.78
1619621852.3207288	25.9	101152.97	18.81
1619621855.084898	25.9	101155.03	18.75
1619621858.1963553	25.89	101157.08	18.52
1619621861.0701234	25.86	101152.19	19.05
1619621863.9187624	25.87	101150.17	18.69
1619621866.729381	25.85	101146.94	18.76
1619621869.9022198	25.88	101148.95	18.93
1619621873.4162982	25.87	101153.82	18.85
1619621877.3318393	25.86	101151.39	18.76
1619621880.9457953	25.87	101153.02	18.9
1619621883.6934211	25.88	101144.05	19.17
1619621886.4342837	25.89	101142.02	18.8
1619621889.6617856	25.88	101152.59	18.8
1619621893.4079564	25.87	101155.88	18.92
1619621897.144981	25.87	101144.47	18.67
1619621900.5363374	25.85	101144.89	18.93
1619621903.285091	25.86	101151.39	18.87
1619621906.1266146	25.87	101147.31	18.81
1619621909.1915154	25.87	101150.97	18.9
1619621912.7670064	25.88	101154.66	18.81
1619621916.4807928	25.87	101150.17	19.01
1619621919.6463375	25.88	101146.89	18.86
1619621922.3572283	25.87	101150.17	18.8
1619621925.1135955	25.87	101147.31	18.99
1619621928.7124705	25.88	101155.45	19.08
1619621931.5772934	25.87	101144.47	18.86
1619621934.366275	25.87	101150.97	18.56
1619621937.1147203	25.86	101146.48	18.92
1619621940.774967	25.86	101143.64	18.81
1619621943.686664	25.86	101148.54	19.11
1619621946.4128273	25.86	101142.84	18.98
1619621949.207539	25.85	101144.09	19.24
1619621952.7372012	25.85	101156.3	18.81
1619621956.5901332	25.87	101144.47	18.95
1619621959.4320686	25.84	101154.7	18.91
1619621962.2275999	25.86	101152.19	18.85
1619621965.0229485	25.85	101147.73	18.62
1619621968.4834855	25.85	101144.09	18.99
1619621972.0818338	25.86	101157.09	19.05
1619621975.8964005	25.87	101147.31	18.82
1619621979.7113135	25.84	101153.86	18.63
1619621983.2783995	25.85	101144.89	18.87
1619621987.1085937	25.85	101149.79	18.95
1619621990.869827	25.85	101146.94	19.06
1619621994.4686613	25.86	101149.34	18.61
1619621998.0517235	25.87	101153.82	18.81
1619622001.8278263	25.86	101148.54	19.08
1619622004.6764681	25.85	101147.73	18.98
1619622007.4183576	25.85	101150.59	18.63
1619622010.1600733	25.85	101156.3	18.94
1619622013.4102314	25.85	101153.44	18.79
1619622016.807893	25.84	101146.14	18.75
1619622020.2215621	25.87	101147.31	18.87
1619622023.0105429	25.86	101142.84	19.06
1619622025.7432556	25.85	101139.19	19.04
1619622028.8713856	25.86	101142.84	18.65
1619622032.5327637	25.88	101144.05	19.01
1619622036.2626076	25.88	101146.89	18.92
1619622040.1149035	25.9	101143.63	18.47
1619622043.5280273	25.88	101151.8	18.84
1619622046.2854624	25.89	101147.73	18.81
1619622049.0341575	25.87	101153.82	18.84
1619622052.1466596	25.89	101148.52	18.58
1619622055.760235	25.89	101139.17	18.79
1619622059.2641544	25.9	101155.03	18.91
1619622062.522801	25.89	101151.38	18.81
1619622065.3336434	25.89	101144.88	18.8
1619622068.1445212	25.89	101145.67	18.9
1619622071.2251184	25.9	101146.47	18.61
1619622074.7703626	25.9	101152.97	18.96
1619622078.4531562	25.9	101149.33	18.9
1619622082.221605	25.89	101148.52	18.79
1619622086.2370634	25.88	101149.75	18.91
1619622090.1526449	25.89	101145.67	19.18
1619622093.9143782	25.87	101144.47	18.98
1619622097.9450102	25.88	101143.25	18.99
1619622100.7406797	25.88	101146.09	19.03
1619622103.4828024	25.87	101147.31	18.92
1619622106.2308035	25.86	101152.19	18.89
1619622109.3901238	25.87	101148.12	18.74
1619622113.0577576	25.87	101153.02	18.54
1619622116.8037276	25.88	101146.89	18.72
1619622119.8470688	25.88	101144.05	19.05
1619622122.611484	25.9	101143.63	18.88
1619622125.3536193	25.89	101144.88	18.69
1619622128.464738	25.9	101150.13	18.7
1619622131.9782884	25.88	101149.75	18.98
1619622135.2596593	25.89	101150.58	18.75
1619622138.0005684	25.9	101141.57	18.7
1619622140.7649934	25.88	101146.09	18.99
1619622144.008203	25.9	101150.13	18.71
1619622147.4371781	25.91	101148.11	18.93
1619622150.6499903	25.91	101148.11	18.79
1619622153.414356	25.9	101140.77	18.92
1619622156.155606	25.91	101142.4	18.98
1619622159.3368511	25.91	101151.75	18.94
1619622162.5118184	25.91	101148.11	18.8
1619622166.0088668	25.91	101143.2	18.97
1619622168.735326	25.9	101149.33	18.91
1619622171.4841025	25.9	101147.27	18.72
1619622174.6274433	25.9	101152.17	18.62
1619622178.125642	25.92	101149.7	18.66
1619622181.9252803	25.91	101148.11	18.7
1619622185.539786	25.9	101147.27	18.74
1619622189.0147743	25.89	101145.67	18.59
1619622192.5665407	25.88	101149.75	18.92
1619622196.3660455	25.88	101155.45	19.04
1619622200.2816951	25.88	101154.66	18.63
1619622204.0425675	25.86	101149.34	18.88
1619622207.3862288	25.84	101146.14	18.88
1619622210.1975114	25.84	101151.02	18.82
1619622212.9306936	25.85	101150.59	18.67
1619622216.0896463	25.83	101144.52	18.64
1619622220.1576128	25.84	101142.46	18.79
1619622223.818954	25.85	101138.39	18.76
1619622226.6455135	25.85	101141.23	19.05
1619622229.3720303	25.86	101151.39	18.83
1619622232.484526	25.84	101145.31	18.92
1619622236.1820157	25.85	101141.23	18.91
1619622239.7496557	25.86	101152.19	18.56
1619622242.9084108	25.86	101143.64	18.93
1619622245.6728275	25.86	101146.48	18.82
1619622248.467777	25.85	101144.89	18.97
1619622251.981798	25.85	101150.59	18.8
1619622254.8087127	25.85	101144.89	18.71
1619622257.5662234	25.86	101146.48	18.4
1619622260.3462565	25.85	101142.03	18.8
1619622263.5431657	25.87	101144.47	18.97
1619622267.0412817	25.85	101144.09	18.79
1619622270.2161312	25.84	101139.61	18.93
1619622272.9648726	25.84	101143.29	19.0
1619622275.6757295	25.85	101146.94	18.81
1619622278.8658123	25.85	101144.09	18.87
1619622282.5807304	25.86	101151.39	18.8
1619622286.2798033	25.85	101144.09	18.71
1619622289.2444468	25.84	101142.46	18.85
1619622291.986588	25.85	101144.09	18.66
1619622294.7283382	25.83	101150.21	18.94
1619622297.8784158	25.85	101144.09	18.78
1619622301.0377803	25.85	101147.73	19.0
1619622304.5897357	25.85	101155.49	18.72
1619622307.346315	25.84	101148.99	18.69
1619622310.1415935	25.85	101144.89	18.86
1619622313.3226836	25.84	101148.16	18.94
1619622316.8988953	25.84	101148.16	18.82
1619622320.7136714	25.85	101146.94	18.76
1619622324.3276782	25.83	101150.21	19.04
1619622328.126591	25.84	101151.02	18.95
1619622331.4399014	25.84	101148.16	19.07
1619622334.2199266	25.84	101142.46	18.85
1619622337.015414	25.85	101144.09	18.85
1619622340.142677	25.84	101142.46	18.55
1619622343.7728236	25.84	101148.16	18.72
1619622347.2553048	25.83	101147.36	18.93
1619622351.1484125	25.84	101148.16	18.66
1619622354.6613226	25.86	101142.84	18.67
1619622357.8428485	25.85	101153.44	18.72
1619622360.9865885	25.87	101147.31	18.8
1619622363.7509305	25.86	101142.84	18.67
1619622366.5083706	25.85	101147.73	18.88
1619622369.905938	25.85	101144.09	18.8
1619622373.2348566	25.87	101147.31	18.58
1619622375.9992054	25.88	101148.95	18.9
1619622378.794524	25.85	101144.09	18.97
1619622382.0698817	25.84	101151.84	18.93
1619622385.6683767	25.83	101143.71	18.77
1619622389.6991158	25.83	101147.36	18.83
1619622393.752538	25.84	101142.46	18.95
1619622397.3504453	25.85	101141.23	18.81
1619622400.1077366	25.85	101144.09	18.66
1619622402.849871	25.84	101146.14	18.56
1619622406.0621321	25.84	101148.99	18.73
1619622409.5135775	25.84	101143.29	18.95
1619622412.6881275	25.85	101144.89	18.69
1619622415.467567	25.84	101142.46	19.08
1619622418.2630446	25.86	101146.48	18.82
1619622421.3213816	25.87	101141.61	18.79
1619622424.8733635	25.85	101142.03	18.8
1619622428.371219	25.85	101144.89	18.85
1619622431.9165065	25.85	101141.23	18.72
1619622435.176274	25.86	101145.69	18.89
1619622437.940439	25.86	101145.69	18.72
1619622440.7361002	25.86	101145.69	18.83
1619622443.9480686	25.86	101139.98	19.05
1619622447.4240928	25.87	101148.12	18.68
1619622450.6369472	25.85	101144.89	18.91
1619622453.818525	25.85	101144.09	18.81
1619622456.5606542	25.85	101144.09	18.91
1619622459.4246283	25.85	101149.79	18.97
1619622462.9699419	25.86	101146.48	19.07
1619622466.4371912	25.85	101142.03	18.68
1619622470.0512297	25.87	101141.61	18.81
1619622473.4645627	25.87	101141.61	18.66
1619622476.1753435	25.87	101141.61	18.67
1619622478.932745	25.86	101142.84	18.72
1619622482.0296345	25.86	101145.69	18.75
1619622485.2581787	25.83	101138.81	18.76
1619622489.2268832	25.83	101144.52	18.73
1619622493.5753467	25.82	101133.53	18.92
1619622497.2045798	25.83	101144.52	18.76
1619622500.3169212	25.82	101144.93	18.55
1619622503.0653305	25.82	101147.78	18.91
1619622505.8386378	25.81	101141.28	18.92
1619622509.4528728	25.81	101135.58	19.06
1619622512.4805894	25.84	101139.61	19.04
1619622515.2137194	25.81	101135.58	18.95
1619622517.9548426	25.83	101140.86	18.74
1619622521.0984828	25.82	101139.23	18.8
1619622523.9253278	25.83	101141.66	18.82
1619622526.7588985	25.81	101141.28	18.94
1619622529.484125	25.82	101140.06	18.95
1619622532.681401	25.82	101145.77	18.98
1619622535.8939822	25.82	101145.77	18.66
1619622539.021757	25.81	101137.63	18.39
1619622541.8486743	25.81	101141.28	18.61
1619622544.675472	25.82	101144.93	18.93
1619622548.1041274	25.81	101138.44	19.08
1619622551.7186432	25.8	101138.85	19.06
1619622555.2170987	25.81	101144.13	18.92
1619622558.6997716	25.79	101140.91	18.88
1619622562.5463014	25.8	101138.85	18.89
1619622566.1604075	25.81	101137.63	18.75
1619622568.9023612	25.82	101144.93	19.02
1619622571.7136443	25.83	101149.41	18.92
1619622574.7949026	25.82	101137.21	18.63
1619622578.339733	25.81	101144.13	18.76
1619622582.4250095	25.8	101147.41	19.15
1619622586.4946249	25.81	101143.34	18.7
1619622589.6692781	25.82	101139.23	18.81
1619622592.8818576	25.81	101138.44	18.79
1619622595.6774526	25.81	101138.44	19.05
1619622598.487839	25.81	101135.58	18.73
1619622601.9008794	25.84	101148.16	18.78
1619622605.430503	25.84	101142.46	18.91
1619622608.5579767	25.82	101145.77	18.7
1619622611.7240138	25.81	101135.58	18.88
1619622614.4505355	25.8	101139.69	18.76
1619622617.1926773	25.79	101140.91	19.06
1619622620.6747448	25.79	101140.91	18.89
1619622623.902896	25.8	101148.23	18.96
1619622627.5171225	25.82	101139.23	18.94
1619622630.2657104	25.8	101138.85	19.05
1619622633.0233989	25.82	101147.78	18.7
1619622636.135338	25.82	101139.23	18.7
1619622639.68006	25.83	101140.86	18.87
1619622643.1472561	25.82	101142.08	18.86
1619622647.2481797	25.82	101139.23	18.79
1619622651.2796955	25.84	101136.75	18.92
1619622654.3382628	25.85	101144.89	18.82
1619622657.1718316	25.86	101145.69	18.85
1619622659.8974245	25.85	101142.03	18.85
1619622663.0946176	25.86	101142.84	18.68
1619622666.6237485	25.86	101139.98	19.11
1619622670.3850803	25.86	101135.08	18.63
1619622673.9148097	25.87	101138.77	18.91
1619622677.1120896	25.87	101141.61	18.67
1619622680.2770948	25.86	101145.69	18.75
1619622683.0031855	25.85	101144.89	18.83
1619622685.8137789	25.86	101146.48	18.86
1619622689.0105903	25.86	101139.98	18.98
1619622692.1543415	25.85	101144.89	19.2
1619622694.9500155	25.86	101139.98	18.68
1619622697.686742	25.86	101143.64	18.89
1619622701.2215133	25.85	101146.94	18.85
1619622704.0171783	25.85	101146.94	18.85
1619622706.866193	25.86	101142.84	18.8
1619622709.7775812	25.84	101140.44	18.81
1619622712.8371916	25.84	101148.99	19.12
1619622716.566709	25.84	101145.31	18.83
1619622719.964521	25.83	101141.66	18.92
1619622722.706666	25.82	101140.06	18.82
1619622725.4867053	25.82	101148.61	18.79
1619622728.683456	25.81	101144.13	19.25
1619622732.143945	25.83	101147.36	18.75
1619622735.3941288	25.83	101141.66	18.79
1619622738.506182	25.83	101141.66	18.83
1619622741.2795758	25.83	101143.71	19.01
1619622744.0904822	25.84	101139.61	19.08
1619622747.5420933	25.84	101140.44	18.7
1619622751.0713816	25.84	101139.61	19.11
1619622754.9179482	25.85	101146.94	18.88
1619622758.9168594	25.85	101138.39	18.95
1619622762.314943	25.84	101140.44	18.78
1619622766.177162	25.87	101141.61	18.58
1619622769.3740954	25.84	101137.59	18.99
1619622772.198432	25.84	101139.61	18.93
1619622774.9312086	25.84	101137.59	19.08
1619622778.0434854	25.85	101138.39	18.86
1619622781.5730958	25.84	101139.61	19.08
1619622785.0336425	25.84	101142.46	18.96
1619622788.9645867	25.82	101142.91	18.67
1619622791.797937	25.83	101140.86	19.12
1619622794.6091776	25.83	101144.52	18.96
1619622797.5989976	25.84	101142.46	18.81
1619622800.3938107	25.84	101134.73	18.53
1619622803.119833	25.85	101138.39	18.82
1619622805.867911	25.84	101142.46	18.83
1619622809.1107764	25.85	101144.09	18.66
1619622812.624885	25.86	101135.08	19.16
1619622816.42433	25.87	101144.47	18.75
1619622820.2860937	25.86	101146.48	18.75
1619622823.0973866	25.85	101142.03	18.8
1619622825.8618007	25.86	101142.84	18.66
1619622828.618993	25.86	101146.48	18.81
1619622831.9010193	25.83	101130.26	18.93
1619622835.645966	25.85	101146.94	18.8
1619622839.344913	25.83	101141.66	18.89
1619622842.595627	25.86	101145.69	18.86
1619622845.353396	25.84	101140.44	18.75
1619622848.19554	25.85	101141.23	18.92
1619622851.3927774	25.84	101136.75	18.63
1619622854.5586233	25.85	101142.03	18.74
1619622857.3007615	25.84	101140.44	18.99
1619622860.0649636	25.83	101138.81	18.81
1619622863.7103791	25.84	101140.44	18.96
1619622867.440353	25.84	101140.44	18.66
1619622871.47194	25.85	101144.09	18.63
1619622874.2207534	25.85	101144.89	18.59
1619622876.9472406	25.85	101139.19	18.71
1619622880.206605	25.84	101136.75	19.23
1619622884.0597975	25.85	101141.23	18.91
1619622887.921994	25.86	101134.28	18.86
1619622891.9912493	25.85	101136.34	18.72
1619622896.2234855	25.84	101142.46	18.88
1619622899.7372622	25.84	101145.31	18.96
1619622903.197714	25.83	101140.86	18.81
1619622905.9463966	25.83	101135.16	18.92
1619622908.7872038	25.82	101140.06	18.77
1619622911.8147883	25.81	101138.44	18.98
1619622915.360022	25.82	101142.08	19.0
1619622918.9587047	25.81	101137.63	18.75
1619622922.5888312	25.81	101146.98	18.74
1619622925.73822	25.81	101143.34	18.81
1619622928.4803529	25.8	101138.85	19.14
1619622931.2914517	25.81	101144.13	18.83
1619622934.7364233	25.81	101140.48	18.88
1619622938.3728168	25.83	101141.66	18.92
1619622941.917937	25.83	101141.66	18.8
1619622946.2665234	25.83	101138.81	18.94
1619622950.3515186	25.83	101144.52	19.13
1619622953.949919	25.81	101138.44	18.93
1619622956.7076483	25.83	101141.66	18.91
1619622959.456099	25.83	101141.66	18.76
1619622962.6461265	25.8	101142.53	18.63
1619622966.2600882	25.81	101141.28	18.86
1619622969.7110178	25.8	101136.0	19.06
1619622973.2251222	25.8	101145.38	18.96
1619622975.9828715	25.8	101141.7	18.95
1619622978.831107	25.81	101143.34	18.98
1619622981.7896373	25.8	101141.7	19.11
1619622985.3568983	25.78	101138.48	18.86
1619622989.018037	25.77	101136.88	18.89
1619622992.7864842	25.79	101142.95	18.84
1619622996.6486063	25.81	101149.03	18.9
1619623000.4789844	25.79	101140.91	18.97
1619623003.8301172	25.78	101135.63	18.83
1619623006.6034703	25.79	101140.11	19.03
1619623009.3521538	25.82	101145.77	18.85
1619623012.64312	25.81	101135.58	18.99
1619623016.1946661	25.8	101139.69	19.12
1619623019.7554657	25.8	101136.0	18.92
1619623023.4078112	25.82	101140.06	19.06
1619623027.2007406	25.82	101142.08	18.92
1619623030.7833402	25.8	101136.83	18.67
1619623034.3131003	25.8	101136.0	18.99
1619623037.8636434	25.8	101136.83	18.86
1619623040.6366484	25.81	101143.34	18.77
1619623043.44751	25.79	101128.7	18.82
1619623046.2119358	25.8	101136.83	18.67
1619623049.4712837	25.81	101143.34	18.9
1619623053.5409508	25.8	101136.83	18.89
1619623057.340653	25.8	101136.83	18.86
1619623061.773357	25.81	101137.63	19.01
1619623065.889884	25.82	101142.08	18.89
1619623069.435057	25.79	101137.25	19.06
1619623073.3191621	25.78	101136.45	19.01
1619623076.9179974	25.77	101137.67	18.74
1619623080.5943286	25.78	101139.3	18.92
1619623084.0230215	25.8	101144.55	18.93
1619623087.9603765	25.79	101140.91	18.86
1619623092.3238974	25.8	101138.85	18.84
1619623096.393554	25.79	101137.25	19.0
1619623099.9853613	25.8	101138.85	18.88
1619623103.5994468	25.78	101141.33	19.09
1619623107.4526715	25.79	101138.05	19.11
1619623110.997117	25.82	101144.93	18.96
1619623114.5647168	25.82	101133.53	18.73
1619623117.422677	25.82	101142.08	18.92
1619623120.2019713	25.8	101133.98	18.94
1619623122.9441056	25.81	101137.63	18.76
1619623126.3890734	25.82	101142.91	19.11
1619623129.7243855	25.82	101142.08	18.91
1619623132.4351614	25.81	101143.34	18.93
1619623135.3079438	25.81	101143.34	19.14
1619623138.4048095	25.8	101136.83	18.9
1619623141.987733	25.81	101141.28	19.09
1619623145.8878381	25.81	101138.44	18.96
1619623149.6490674	25.82	101136.38	18.89
1619623153.263068	25.8	101139.69	18.64
1619623156.8619099	25.81	101137.63	18.89
1619623160.3215058	25.81	101138.44	18.69
1619623164.3210633	25.82	101142.08	19.0
1619623167.3175347	25.81	101135.58	19.01
1619623170.1129885	25.81	101141.28	18.74
1619623172.8550496	25.81	101140.48	18.83
1619623176.3378198	25.8	101141.7	18.83
1619623179.8197973	25.8	101136.0	19.06
1619623183.4119964	25.8	101131.13	18.99
1619623187.5663354	25.8	101141.7	18.84
1619623191.2116365	25.79	101140.11	19.03
1619623194.3773286	25.8	101145.38	18.86
1619623197.1038015	25.79	101131.55	18.88
1619623199.9619408	25.81	101143.34	18.92
1619623203.5607834	25.81	101137.63	18.89
1619623206.5885112	25.81	101143.34	19.11
1619623209.3836586	25.8	101142.53	19.18
1619623212.14788	25.79	101132.35	18.86
1619623215.3072503	25.8	101141.7	18.88
1619623218.836991	25.8	101138.85	18.82
1619623221.6168275	25.81	101137.63	18.86
1619623224.358429	25.81	101140.48	19.06
1619623227.1384645	25.79	101135.2	18.82
1619623229.9495986	25.8	101141.7	18.82
1619623232.7295878	25.78	101142.16	18.75
1619623235.4560184	25.8	101136.0	18.7
1619623238.65295	25.8	101138.85	18.81
1619623242.3295507	25.79	101131.55	18.97
1619623246.3834703	25.78	101138.48	19.07
1619623250.2452106	25.78	101136.45	18.95
1619623254.0289018	25.77	101136.88	18.9
1619623257.5272887	25.77	101145.42	19.08
1619623261.4889288	25.76	101138.13	18.91
1619623264.2310705	25.79	101137.25	19.1
1619623267.0423703	25.78	101139.3	18.84
1619623270.1230779	25.79	101138.05	18.97
1619623273.6901007	25.79	101134.41	18.74
1619623277.1506085	25.8	101136.0	18.92
1619623280.015275	25.81	101137.63	18.85
1619623282.8578284	25.8	101136.0	18.9
1619623285.5995636	25.82	101139.23	19.07
1619623288.727689	25.81	101144.13	18.92
1619623292.279476	25.8	101145.38	18.79
1619623295.8559606	25.8	101138.85	19.17
1619623299.6389766	25.78	101138.48	18.9
1619623303.4072196	25.8	101144.55	19.03
1619623306.9369586	25.8	101141.7	18.83
1619623310.5132263	25.78	101135.63	18.74
1619623313.8483474	25.78	101138.48	18.92
1619623316.5748062	25.77	101139.73	18.86
1619623319.316935	25.77	101137.67	18.78
1619623322.4134345	25.77	101136.88	19.04
1619623325.9967058	25.8	101136.0	18.9
1619623329.5885115	25.8	101136.83	18.86
1619623333.6733801	25.79	101140.91	18.68
1619623337.203048	25.79	101140.11	18.86
1619623341.419855	25.78	101138.48	18.79
1619623344.384636	25.78	101132.77	19.18
1619623347.1579766	25.79	101140.91	18.95
1619623350.0227897	25.78	101139.3	18.76
1619623353.002857	25.79	101128.7	18.95
1619623356.6328251	25.79	101137.25	18.87
1619623359.459383	25.8	101136.83	19.01
1619623362.2392802	25.81	101144.13	19.06
1619623364.9657376	25.81	101131.93	19.2
1619623368.5423534	25.82	101127.83	18.98
1619623372.3953137	25.8	101136.83	18.82
1619623375.8928056	25.8	101136.83	19.0
1619623379.4529524	25.78	101132.77	18.61
1619623383.197203	25.78	101130.75	18.92
1619623387.4988737	25.79	101140.91	18.92
1619623391.1280768	25.78	101139.3	19.06
1619623394.3632152	25.79	101146.61	18.79
1619623397.0734465	25.8	101144.55	18.87
1619623399.9159489	25.79	101134.41	19.12
1619623403.4603362	25.79	101140.11	18.92
1619623407.3598688	25.78	101138.48	18.99
1619623410.641578	25.8	101136.0	19.29
1619623413.3837163	25.79	101137.25	18.89
1619623416.1258094	25.78	101145.01	19.15
1619623419.3911877	25.8	101136.0	18.81
1619623423.1904857	25.8	101138.85	18.82
1619623426.0017674	25.81	101144.13	18.83
1619623428.8599207	25.8	101141.7	19.09
1619623431.5861294	25.8	101138.85	18.79
1619623434.867862	25.8	101139.69	19.08
1619623438.3349864	25.8	101133.98	18.87
1619623441.910836	25.81	101137.63	18.93
1619623445.1615589	25.82	101145.77	18.74
1619623447.972856	25.82	101137.21	18.94
1619623450.6987367	25.82	101133.53	19.06
1619623453.842006	25.81	101134.78	18.81
1619623457.4252753	25.81	101146.19	18.89
1619623461.2248046	25.81	101137.63	18.93
1619623465.2561746	25.81	101138.44	18.8
1619623469.2031631	25.81	101137.63	19.05
1619623473.2881308	25.8	101141.7	18.95
1619623476.9495022	25.79	101137.25	18.99
1619623480.1769636	25.78	101132.77	18.81
1619623482.9254267	25.78	101135.63	18.6
1619623485.7835996	25.78	101138.48	19.21
1619623489.2975988	25.79	101140.91	18.86
1619623492.6480875	25.78	101135.63	18.99
1619623495.358524	25.78	101142.16	18.95
1619623498.2479365	25.78	101136.45	18.99
1619623501.2977617	25.79	101140.11	18.89
1619623504.9435377	25.79	101145.8	18.89
1619623508.355461	25.77	101136.88	19.06
1619623512.1856985	25.76	101135.27	18.87
1619623516.1014075	25.77	101139.73	18.9
1619623518.9506052	25.77	101136.88	19.01
1619623521.7082083	25.77	101136.88	19.12
1619623524.43429	25.77	101136.88	19.16
1619623527.9640229	25.77	101140.52	18.97
1619623530.9982154	25.77	101137.67	18.83
1619623533.7558339	25.78	101141.33	18.79
1619623536.4823408	25.77	101137.67	18.92
1619623539.5938578	25.78	101138.48	18.9
1619623543.1924078	25.78	101144.17	19.18
1619623546.7065084	25.78	101139.3	19.08
1619623549.7185993	25.77	101137.67	19.07
1619623552.5294771	25.77	101143.38	18.95
1619623555.3247733	25.77	101136.88	18.99
1619623558.352375	25.76	101141.78	18.84
1619623561.8817859	25.78	101135.63	18.9
1619623565.5810614	25.79	101137.25	19.05
1619623569.3111346	25.8	101136.0	19.0
1619623572.561757	25.8	101138.85	19.0
1619623575.2882204	25.82	101139.23	18.91
1619623578.0302994	25.83	101141.66	19.39
1619623581.1532183	25.82	101142.08	18.89
1619623584.9418318	25.82	101139.23	19.01
1619623587.9004047	25.84	101137.59	18.92
1619623590.6804526	25.82	101136.38	19.08
1619623593.4915626	25.82	101142.08	18.83
1619623596.5349138	25.81	101138.44	18.7
1619623600.1177711	25.81	101131.93	18.86
1619623603.183107	25.81	101131.93	18.99
1619623605.9559424	25.82	101139.23	19.05
1619623608.7671432	25.81	101135.58	19.08
1619623611.7945216	25.82	101133.53	19.02
1619623615.44657	25.81	101134.78	18.81
1619623618.9227417	25.81	101137.63	18.64
1619623622.505002	25.82	101137.21	18.94
1619623626.0882697	25.8	101138.85	18.92
1619623629.8875234	25.8	101136.83	19.0
1619623632.9461417	25.82	101139.23	18.86
1619623635.7261698	25.81	101131.93	18.98
1619623638.468246	25.79	101135.2	19.09
1619623641.7120287	25.77	101134.83	19.0
1619623644.9082837	25.79	101135.2	19.11
1619623647.7351527	25.8	101139.69	19.08
1619623650.5843096	25.81	101137.63	18.95
1619623653.6429932	25.81	101137.63	18.82
1619623656.5390565	25.82	101134.36	18.7
1619623659.3024595	25.83	101140.86	18.8
1619623662.059903	25.84	101142.46	19.01
1619623665.2036192	25.83	101135.95	18.83
1619623668.802458	25.83	101133.11	18.83
1619623672.5999157	25.82	101137.21	18.85
1619623675.9662738	25.83	101135.16	18.86
1619623678.7239592	25.82	101134.36	18.75
1619623681.4660575	25.83	101138.81	19.18
1619623684.716454	25.83	101141.66	19.01
1619623688.192591	25.82	101139.23	18.83
1619623691.8063695	25.83	101138.81	18.91
1619623694.602036	25.8	101136.83	18.93
1619623697.451221	25.83	101140.86	18.86
1619623700.1777365	25.83	101144.52	19.17
1619623703.0354528	25.82	101136.38	18.8
1619623706.9481716	25.81	101132.73	18.99
1619623709.6727726	25.83	101138.01	18.81
1619623712.4836657	25.82	101133.53	19.09
1619623715.6808698	25.82	101128.66	18.96
1619623719.7812803	25.83	101135.95	18.85
1619623723.611783	25.84	101133.91	18.83
1619623726.8937428	25.83	101135.95	18.83
1619623729.6202111	25.83	101140.86	19.01
1619623732.484822	25.82	101136.38	18.58
1619623735.5589828	25.82	101139.23	18.91
1619623739.1578364	25.82	101142.08	19.17
1619623742.5868826	25.83	101144.52	18.64
1619623746.2170227	25.84	101145.31	18.89
1619623749.552256	25.83	101138.81	18.96
1619623752.34101	25.82	101133.53	18.87
1619623755.1209836	25.83	101140.86	18.7
1619623758.3337872	25.82	101139.23	18.98
1619623761.3458796	25.84	101131.05	18.74
1619623764.1409483	25.83	101135.95	18.81
1619623766.9208992	25.84	101136.75	18.53
1619623770.033403	25.84	101133.91	18.74
1619623772.8442833	25.83	101135.95	18.58
1619623775.6868074	25.82	101137.21	18.88
1619623778.482006	25.81	101140.48	18.92
1619623781.5565817	25.8	101130.3	18.99
1619623784.7534401	25.79	101134.41	18.65
1619623787.5021725	25.8	101139.69	18.99
1619623790.2286024	25.79	101140.91	19.06
1619623793.4567964	25.8	101136.0	18.81
1619623796.885656	25.79	101140.91	18.93
1619623800.4682603	25.78	101132.77	18.75
1619623804.2454538	25.75	101128.75	19.08
1619623808.1611824	25.78	101138.48	19.02
1619623811.5432286	25.78	101132.77	19.1
1619623814.2851727	25.8	101138.85	19.0
1619623817.0339568	25.79	101134.41	18.88
1619623820.1776743	25.8	101136.0	19.18
1619623823.0579393	25.79	101140.91	18.83
1619623825.8844957	25.81	101143.34	19.07
1619623828.6266398	25.81	101138.44	18.89
1619623832.2409163	25.81	101134.78	18.85
1619623835.9712772	25.81	101140.48	18.79
1619623839.6700194	25.81	101137.63	19.12
1619623843.5853038	25.81	101135.58	18.9
1619623846.3339777	25.83	101133.11	18.5
1619623849.0917418	25.82	101142.91	19.04
1619623852.3187346	25.81	101132.73	18.94
1619623856.4496722	25.8	101133.98	18.95
1619623859.3613636	25.81	101137.63	18.92
1619623862.0945299	25.81	101134.78	19.18
1619623864.9365327	25.81	101134.78	19.08
1619623868.4662428	25.82	101136.38	18.69
1619623872.5509233	25.83	101141.66	18.94
1619623876.3500588	25.83	101141.66	18.91
1619623880.4286761	25.84	101136.75	19.14
1619623884.497434	25.83	101140.86	19.0
1619623887.5251217	25.83	101130.26	18.93
1619623890.2828736	25.83	101135.16	18.93
1619623893.0157893	25.82	101136.38	18.73
1619623896.1907935	25.81	101132.73	18.69
1619623899.7736616	25.81	101143.34	19.12
1619623903.001958	25.82	101144.93	19.07
1619623905.743519	25.81	101140.48	19.01
1619623908.5547438	25.83	101143.71	18.79
1619623911.705112	25.82	101140.06	18.86
1619623914.5000198	25.81	101143.34	18.96
1619623917.3419888	25.8	101136.0	19.05
1619623920.0841308	25.82	101136.38	18.96
1619623923.1962368	25.82	101139.23	18.83
1619623926.748141	25.85	101141.23	18.95
1619623930.377928	25.83	101140.86	18.81
1619623933.3517883	25.82	101142.08	18.85
1619623936.1837344	25.83	101138.81	18.77
1619623939.01012	25.82	101136.38	19.11
1619623942.0534284	25.82	101133.53	19.07
1619623944.832707	25.84	101136.75	19.32
1619623947.6283712	25.85	101138.39	19.05
1619623950.3860853	25.85	101135.53	18.67
1619623953.4291275	25.84	101136.75	18.83
1619623957.0436478	25.83	101135.95	19.09
1619623960.79553	25.81	101132.73	18.82
1619623963.5522702	25.82	101134.36	19.04
1619623966.3322535	25.6	101122.48	18.75
1619623969.4603777	25.83	101138.81	18.75
1619623972.9273381	25.81	101138.44	18.79
1619623976.4187112	25.82	101133.53	18.95
1619623980.1023881	25.83	101138.01	18.74
1619623983.368638	25.83	101135.95	18.53
1619623987.3468747	25.83	101135.95	18.72
1619623990.0950522	25.83	101138.81	18.75
1619623992.8210216	25.84	101133.91	18.94
1619623995.979894	25.84	101136.75	18.98
1619623999.5475426	25.84	101133.91	19.11
1619624002.3900714	25.82	101131.51	19.06
1619624005.1697896	25.84	101133.91	18.87
1619624007.9117813	25.83	101133.11	18.88
1619624011.0766883	25.85	101132.69	19.19
1619624014.6908112	25.86	101134.28	18.89
1619624017.949887	25.85	101129.83	18.75
1619624020.6760578	25.85	101132.69	18.95
1619624023.4400806	25.85	101133.48	18.87
1619624026.583771	25.87	101133.06	18.88
1619624030.2506633	25.87	101136.71	18.97
1619624033.47835	25.87	101138.77	18.88
1619624036.2735517	25.88	101131.84	18.8
1619624039.146762	25.88	101132.64	18.87
1619624042.194612	25.87	101135.91	18.61
1619624045.7084146	25.86	101145.69	18.8
1619624048.5509562	25.84	101134.73	18.92
1619624051.2926936	25.86	101135.08	19.03
1619624054.0881674	25.84	101137.59	18.87
1619624056.9138956	25.85	101138.39	18.93
1619624060.1424444	25.83	101133.11	18.86
1619624062.9759746	25.82	101134.36	18.88
1619624065.7164223	25.81	101132.73	18.89
1619624069.246071	25.8	101133.16	19.11
1619624072.9765892	25.81	101135.58	18.93
1619624076.6065283	25.82	101130.67	19.02
1619624080.3053482	25.83	101130.26	18.92
1619624084.004425	25.82	101140.06	18.98
1619624087.549204	25.81	101135.58	18.79
1619624090.313537	25.82	101137.21	18.98
1619624093.1733012	25.81	101137.63	19.0
1619624095.9036057	25.83	101143.71	18.93
1619624099.0941236	25.83	101135.95	18.75
1619624102.692433	25.8	101136.83	19.07
1619624106.5229797	25.82	101144.93	18.85
1619624110.2743204	25.81	101140.48	18.99
1619624113.8192647	25.82	101136.38	18.86
1619624117.4019563	25.81	101144.13	18.95
1619624120.846893	25.83	101138.81	18.95
1619624123.6109426	25.82	101133.53	18.88
1619624126.4685392	25.84	101142.46	18.6
1619624129.4337323	25.81	101134.78	18.9
1619624132.5930917	25.83	101146.56	19.08
1619624136.9259126	25.8	101138.85	18.94
1619624141.2584763	25.81	101137.63	18.83
1619624145.2119396	25.81	101137.63	18.87
1619624149.0271988	25.8	101141.7	19.01
1619624152.6417334	25.8	101136.0	18.9
1619624156.5193784	25.78	101135.63	18.79
1619624160.272204	25.79	101135.2	18.97
1619624163.5695076	25.79	101155.16	19.27
1619624166.7459543	25.79	101132.35	18.89
1619624169.525164	25.8	101130.3	18.9
1619624172.2344906	25.77	101131.97	18.86
1619624175.8928359	25.74	101138.55	19.06
1619624179.9070237	25.74	101130.0	19.16
1619624183.9716241	25.71	101131.67	18.9
1619624188.1497967	25.69	101131.3	19.07
1619624191.986753	25.69	101125.59	18.84
1619624195.7472837	25.68	101132.52	19.02
1619624198.6900792	25.67	101136.61	18.76
1619624201.4689143	25.67	101130.91	19.16
1619624204.364184	25.65	101133.38	19.17
1619624207.4446974	25.64	101136.66	18.89
1619624210.2179685	25.64	101140.3	19.02
1619624212.9979718	25.62	101133.43	19.29
1619624216.1253247	25.62	101137.08	19.3
1619624219.69223	25.62	101139.13	19.16
1619624223.0667918	25.61	101131.83	19.1
1619624225.8455942	25.6	101139.58	19.32
1619624228.6412513	25.59	101132.25	19.33
1619624231.7000623	25.59	101140.0	19.34
1619624235.2982855	25.57	101131.07	19.34
1619624238.9432924	25.57	101134.72	19.18
1619624242.457394	25.36	101120.77	19.47
1619624246.0940688	25.57	101129.02	19.45
1619624249.7866392	25.57	101136.77	19.13
1619624253.2844963	25.57	101126.17	19.38
1619624256.83643	25.57	101134.72	19.43
1619624260.4121778	25.58	101129.82	19.16
1619624263.540179	25.58	101139.2	19.16
1619624266.320166	25.57	101134.72	19.33
1619624269.0453854	25.58	101130.66	19.36
1619624272.1728716	25.58	101133.5	19.38
1619624275.761274	25.58	101132.67	19.21
1619624278.7115061	25.58	101126.97	19.06
1619624281.508759	25.57	101131.87	19.24
1619624284.2686152	25.57	101136.77	19.33
1619624287.378222	25.55	101136.39	19.56
1619624290.9162226	25.54	101129.89	19.34
1619624294.4468627	25.54	101135.59	19.45
1619624297.9921007	25.53	101159.61	19.2
1619624301.139561	25.53	101149.04	19.47
1619624304.283396	25.54	101144.14	19.3
1619624307.1180677	25.56	101132.29	19.18
1619624309.9309537	25.58	101136.34	19.3
1619624312.9436421	25.57	101129.02	19.43
1619624315.7252836	25.57	101134.72	19.31
1619624318.428997	25.59	101131.45	19.12
1619624321.5831382	25.58	101130.66	19.07
1619624325.0797153	25.6	101139.58	19.3
1619624328.6449518	25.58	101139.2	19.37
1619624332.1259036	25.59	101140.8	19.31
1619624335.720342	25.58	101132.67	19.08
1619624338.5675473	25.58	101136.34	19.39
1619624341.4374394	25.59	101135.09	19.44
1619624344.1943877	25.58	101127.8	19.1
1619624347.628432	25.57	101140.42	19.16
1619624351.240505	25.57	101125.38	19.27
1619624354.7839909	25.56	101133.12	19.12
1619624358.6333053	25.55	101137.19	19.26
1619624362.4787421	25.52	101129.52	19.38
1619624366.006344	25.53	101134.8	19.33
1619624368.74111	25.5	101141.33	19.27
1619624371.505441	25.5	101127.08	19.29
1619624374.401381	25.49	101138.9	19.34
1619624378.7332609	25.5	101134.83	19.16
1619624381.5979967	25.47	101142.2	19.7
1619624384.3081825	25.47	101135.67	18.96
1619624387.1038308	25.47	101136.5	19.14
1619624390.6177738	25.47	101136.5	19.32
1619624394.0782764	25.47	101135.67	19.4
1619624397.2441988	25.47	101136.5	19.32
1619624400.0331204	25.47	101133.66	19.41
1619624402.7660701	25.48	101140.15	19.36
1619624406.480942	25.47	101132.82	19.38
1619624410.543068	25.47	101135.67	19.13
1619624413.8245656	25.46	101123.47	18.93
1619624416.6183238	25.46	101134.88	19.45
1619624419.3442516	25.45	101133.27	19.22
1619624422.5414798	25.45	101135.32	19.26
1619624426.1863644	25.45	101135.32	19.41
1619624429.767914	25.45	101132.47	19.38
1619624433.2975447	25.44	101136.55	19.07
1619624436.0924113	25.43	101135.73	19.42
1619624438.8490133	25.44	101139.39	19.26
1619624441.6601787	25.43	101134.94	19.11
1619624444.6949909	25.43	101141.44	19.36
1619624448.3601263	25.43	101141.44	19.35
1619624452.3035328	25.42	101139.01	19.31
1619624455.9173806	25.41	101138.21	19.31
1619624459.415782	25.42	101133.31	19.4
1619624462.8136046	25.44	101139.39	19.42
1619624465.6232052	25.43	101138.59	19.17
1619624468.4031725	25.42	101133.31	19.2
1619624471.4621062	25.42	101139.01	19.15
1619624475.029546	25.42	101134.11	19.36
1619624478.6283503	25.41	101128.86	19.25
1619624481.5705965	25.41	101131.71	19.49
1619624484.2971082	25.4	101132.93	19.56
1619624487.077011	25.39	101134.18	19.1
1619624489.9033785	25.39	101139.88	19.44
1619624492.6609883	25.38	101136.23	19.37
1619624495.3920286	25.38	101139.08	19.5
1619624498.5443637	25.39	101137.83	19.38
1619624501.2836668	25.39	101128.48	19.06
1619624504.063669	25.39	101134.18	19.47
1619624506.827904	25.38	101132.55	19.47
1619624510.0407312	25.39	101134.18	19.27
1619624512.8296704	25.38	101138.25	19.43
1619624515.6782005	25.38	101132.55	19.31
1619624518.4202843	25.38	101132.55	19.4
1619624521.6866124	25.36	101135.84	19.51
1619624525.2468572	25.37	101136.64	19.7
1619624528.8612587	25.37	101134.59	19.31
1619624532.5292118	25.38	101139.08	19.43
1619624536.0204322	25.38	101132.55	19.4
1619624539.6728022	25.38	101139.08	19.35
1619624543.2336977	25.37	101131.75	19.32
1619624546.7626846	25.37	101134.59	19.47
1619624550.3301375	25.37	101133.8	19.67
1619624554.4617584	25.39	101134.18	19.54
1619624558.160285	25.37	101140.3	19.71
1619624561.218872	25.37	101133.8	19.71
1619624564.0133946	25.38	101132.55	19.48
1619624566.7392383	25.38	101133.38	19.34
1619624569.920785	25.38	101133.38	19.31
1619624573.7498143	25.4	101135.78	19.44
1619624576.713436	25.4	101136.58	19.55
1619624579.5085735	25.4	101138.63	19.47
1619624582.2657287	25.42	101136.96	19.34
1619624585.4092774	25.4	101133.73	19.63
1619624589.0927663	25.41	101131.71	19.6
1619624592.3591168	25.42	101133.31	19.52
1619624595.1168163	25.4	101124.38	19.36
1619624597.8587222	25.4	101136.58	19.23
1619624601.0403492	25.38	101133.38	19.35
1619624604.6547346	25.38	101130.53	19.49
1619624608.1678507	25.39	101134.18	19.5
1619624611.7974336	25.39	101134.98	19.5
1619624615.0257397	25.39	101137.03	19.49
1619624617.874703	25.39	101129.28	19.47
1619624620.584891	25.4	101130.88	19.42
1619624623.860122	25.4	101139.43	19.16
1619624627.3963008	25.4	101135.78	19.23
1619624630.7095132	25.41	101143.91	19.47
1619624633.4671865	25.41	101128.86	19.24
1619624636.277767	25.4	101133.73	19.31
1619624639.4901054	25.41	101137.41	19.34
1619624642.9323945	25.41	101135.36	19.42
1619624646.5463676	25.4	101135.78	19.49
1619624649.8817518	25.4	101135.78	19.48
1619624652.6531332	25.4	101135.78	19.14
1619624655.4172041	25.4	101133.73	19.16
1619624658.676954	25.4	101133.73	19.63
1619624662.5456696	25.41	101134.56	19.48
1619624666.3068001	25.4	101135.78	19.47
1619624669.2027366	25.4	101135.78	19.55
1619624672.0674498	25.39	101143.53	19.46
1619624674.824602	25.39	101134.18	19.46
1619624678.3380682	25.38	101130.53	19.37
1619624682.1063502	25.4	101130.88	19.34
1619624684.9644299	25.41	101131.71	19.35
1619624687.744432	25.41	101134.56	19.56
1619624690.5177155	25.42	101133.31	19.42
1619624694.030642	25.42	101136.96	19.44
1619624697.7447937	25.42	101145.51	19.49
1619624700.9419444	25.44	101125.94	19.2
1619624703.668338	25.44	101131.64	19.4
1619624706.4481852	25.45	101130.42	19.33
1619624709.9750745	25.46	101139.77	19.35
1619624713.674305	25.46	101129.17	19.52
1619624716.4002373	25.45	101126.77	19.34
1619624719.1483576	25.46	101139.77	19.39
1619624722.3233461	25.45	101133.27	19.24
1619624726.0398018	25.44	101143.04	19.3
1619624729.637432	25.45	101132.47	19.26
1619624733.3361063	25.44	101137.34	19.34
1619624737.2517474	25.44	101137.34	19.33
1619624740.734513	25.42	101131.27	19.48
1619624744.0097573	25.45	101138.17	19.56
1619624746.7584345	25.44	101139.39	19.53
1619624749.5160449	25.45	101129.63	19.5
1619624752.7445605	25.45	101136.13	19.48
1619624756.2428923	25.45	101126.77	19.48
1619624759.7568576	25.45	101138.17	19.49
1619624763.371205	25.46	101131.22	19.54
1619624766.8996887	25.47	101135.67	19.45
1619624770.4515862	25.46	101137.72	19.52
1619624773.964751	25.46	101128.38	19.3
1619624777.023479	25.47	101135.67	19.38
1619624779.8034277	25.47	101127.95	19.19
1619624782.529783	25.49	101136.88	19.57
1619624785.7112157	25.47	101130.8	19.61
1619624788.9708602	25.5	101132.78	19.51
1619624791.797542	25.5	101132.78	19.67
1619624794.6026518	25.51	101133.58	19.53
1619624797.6683736	25.52	101132.36	19.35
1619624801.173274	25.51	101130.73	19.44
1619624804.8184144	25.5	101134.83	19.21
1619624808.5710595	25.49	101134.03	19.16
1619624812.470393	25.47	101127.13	19.46
1619624815.8142307	25.47	101145.05	19.28
1619624820.2474835	25.46	101134.88	19.51
1619624823.877541	25.45	101130.42	19.67
1619624827.0585973	25.45	101133.27	19.29
1619624829.85314	25.45	101136.13	19.24
1619624832.59473	25.45	101136.13	19.47
1619624836.1076503	25.46	101129.17	19.65
1619624839.6351664	25.48	101131.6	19.42
1619624842.8317719	25.5	101138.48	19.55
1619624846.0440145	25.48	101132.41	19.33
1619624848.7859826	25.49	101133.2	19.47
1619624851.5498793	25.47	101130.8	19.42
1619624854.7091663	25.46	101129.17	19.29
1619624857.473454	25.47	101152.77	19.51
1619624860.2148228	25.5	101151.93	19.53
1619624863.327279	25.48	101137.3	19.73
1619624866.9411976	25.5	101129.13	19.31
1619624870.0363207	25.5	101129.13	19.21
1619624872.9009316	25.53	101136.81	19.34
1619624875.611314	25.5	101140.53	19.16
1619624878.831187	25.51	101136.43	19.41
1619624882.3290508	25.49	101130.35	19.23
1619624885.5511174	25.48	101134.45	19.63
1619624888.6793394	25.48	101132.41	19.36
1619624891.4765923	25.49	101139.73	19.29
1619624894.2269864	25.47	101127.95	19.38
1619624897.7860618	25.47	101133.66	19.44
1619624900.6832254	25.48	101132.41	19.7
1619624903.4179919	25.48	101131.6	19.29
1619624906.1630795	25.49	101139.73	19.38
1619624909.6920853	25.48	101131.6	19.46
1619624913.5068297	25.48	101131.6	19.32
1619624917.6916535	25.47	101139.35	19.58
1619624921.3902693	25.48	101135.25	19.34
1619624925.2523222	25.48	101138.1	19.31
1619624928.8036964	25.45	101133.27	19.58
1619624932.8972569	25.45	101133.27	19.3
1619624936.16313	25.47	101142.2	19.65
1619624938.8889513	25.47	101135.67	19.43
1619624941.6840012	25.46	101134.07	19.39
1619624944.811954	25.46	101131.22	19.35
1619624948.325553	25.46	101134.07	19.46
1619624952.0554612	25.45	101138.17	19.34
1619624955.7546315	25.44	101133.69	19.35
1619624960.1252384	25.44	101137.34	19.5
1619624962.9676912	25.43	101134.94	19.43
1619624965.7470286	25.44	101133.69	19.39
1619624968.5577886	25.45	101126.77	19.11
1619624971.7015016	25.45	101132.47	19.3
1619624974.4591618	25.44	101136.55	19.48
1619624977.2391214	25.43	101138.59	19.42
1619624980.4518878	25.45	101135.32	19.36
1619624984.1974304	25.44	101127.99	19.53
1619624987.8812444	25.44	101134.48	19.29
1619624991.7618148	25.46	101134.88	19.55
1619624995.4636517	25.45	101133.27	19.54
1619624998.6920693	25.46	101139.77	19.53
1619625001.4871023	25.44	101133.69	19.45
1619625004.2134945	25.46	101145.47	19.34
1619625007.6644382	25.43	101137.79	19.27
1619625011.2252848	25.43	101137.79	19.34
1619625014.7231135	25.42	101139.81	19.29
1619625018.8550594	25.42	101141.86	19.43
1619625022.9646184	25.41	101138.21	19.25
1619625026.776496	25.42	101133.31	19.6
1619625029.832136	25.42	101141.86	19.28
1619625032.5741196	25.4	101133.73	19.47
1619625035.3853452	25.41	101137.41	19.37
1619625038.5253272	25.4	101135.78	19.51
1619625042.1770773	25.41	101138.21	19.49
1619625045.9231532	25.42	101134.11	19.4
1619625049.475098	25.43	101140.64	19.17
1619625052.971681	25.43	101134.94	19.55
1619625056.800807	25.42	101133.31	19.28
1619625060.2604082	25.42	101139.01	19.47
1619625063.9565563	25.41	101140.26	19.55
1619625067.6400983	25.42	101133.31	19.43
1619625071.439018	25.43	101140.64	19.65
1619625074.2815106	25.42	101134.11	19.49
1619625077.0608997	25.43	101140.64	19.65
1619625079.9189916	25.41	101134.56	19.24
1619625083.4751687	25.41	101131.71	19.36
1619625087.085455	25.44	101137.34	19.35
1619625090.7310727	25.44	101139.39	19.23
1619625094.2137797	25.43	101143.48	19.61
1619625097.9755275	25.43	101134.94	19.37
1619625101.5897808	25.41	101134.56	19.14
1619625105.6212819	25.4	101135.78	19.41
1619625109.219621	25.43	101138.59	19.59
1619625112.6487648	25.42	101139.01	19.56
1619625115.4443102	25.4	101136.58	19.6
1619625118.2238092	25.42	101139.01	19.47
1619625121.2670867	25.41	101137.41	19.52
1619625124.7498188	25.41	101141.05	19.68
1619625128.6960356	25.41	101140.26	19.5
1619625132.7812166	25.41	101138.21	19.36
1619625136.8971357	25.4	101135.78	19.34
1619625140.9131868	25.4	101136.58	19.35
1619625144.7908611	25.4	101133.73	19.59
1619625148.5047832	25.41	101140.26	19.65
1619625152.0879385	25.4	101138.63	19.49
1619625155.7556663	25.4	101138.63	19.31
1619625159.6016371	25.39	101134.98	19.69
1619625162.8608592	25.39	101140.67	19.51
1619625165.7099767	25.39	101140.67	19.93
1619625168.4676416	25.4	101135.78	19.63
1619625171.6171558	25.39	101139.88	19.49
1619625175.1932347	25.39	101134.98	19.33
1619625179.092689	25.39	101139.88	19.38
1619625182.5374343	25.38	101138.25	19.57
1619625186.2210004	25.39	101142.73	19.67
1619625190.2886546	25.4	101135.78	19.5
1619625194.3193483	25.39	101134.98	19.19
1619625198.2343147	25.4	101138.63	19.51
1619625202.0808134	25.41	101135.36	19.59
1619625205.0610201	25.41	101141.05	19.33
1619625207.8342774	25.41	101141.05	19.69
1619625210.628829	25.41	101137.41	19.59
1619625214.142819	25.42	101139.81	19.65
1619625216.9071267	25.41	101137.41	19.43
1619625219.664374	25.41	101135.36	19.54
1619625222.4129925	25.41	101140.26	19.48
1619625225.6036167	25.41	101137.41	19.59
1619625229.2023222	25.42	101139.81	19.28
1619625233.055388	25.41	101141.05	19.44
1619625236.7852488	25.4	101138.63	19.44
1619625240.4309978	25.4	101132.93	19.43
1619625243.9969463	25.39	101140.67	19.41
1619625247.4729645	25.4	101138.63	19.28
1619625251.1867151	25.4	101141.48	19.37
1619625254.267798	25.4	101136.58	19.48
1619625257.0249953	25.41	101137.41	19.55
1619625259.8050578	25.41	101143.91	19.82
1619625262.886114	25.42	101141.86	19.57
1619625266.0442624	25.4	101135.78	19.57
1619625268.8231	25.4	101135.78	19.44
1619625271.56934	25.39	101139.88	19.35
1619625274.750589	25.39	101137.83	19.69
1619625278.332392	25.4	101138.63	19.47
1619625282.4794924	25.39	101134.98	19.28
1619625285.9772925	25.4	101138.63	19.44
1619625289.4906752	25.38	101139.08	19.66
1619625292.238879	25.4	101141.48	19.28
1619625295.0501404	25.4	101136.58	19.5
1619625298.1085548	25.4	101141.48	19.48
1619625301.5907772	25.39	101137.03	19.41
1619625305.5058005	25.38	101138.25	19.53
1619625309.304043	25.4	101135.78	19.42
1619625312.7945018	25.39	101137.03	19.63
1619625315.6279519	25.38	101133.38	19.53
1619625318.4169064	25.39	101134.18	19.56
1619625321.5288234	25.38	101141.09	19.41
1619625325.0115888	25.37	101130.95	19.51
1619625328.72591	25.36	101138.7	19.67
1619625332.0703475	25.39	101139.88	19.62
1619625335.1827254	25.4	101138.63	19.28
1619625337.915875	25.38	101141.92	19.63
1619625340.726491	25.38	101130.53	19.35
1619625344.4190562	25.38	101141.92	19.37
1619625347.900744	25.39	101137.83	19.55
1619625351.5680773	25.41	101141.05	19.42
1619625354.756962	25.37	101134.59	19.77
1619625357.4895873	25.4	101135.78	19.54
1619625360.2774816	25.4	101139.43	19.46
1619625363.8634076	25.4	101141.48	19.37
1619625367.644963	25.39	101139.88	19.36
1619625371.7613444	25.4	101135.78	19.3
1619625375.3289568	25.4	101130.08	19.6
1619625378.9739988	25.41	101143.91	19.79
1619625382.2321055	25.4	101132.93	19.51
1619625385.027417	25.41	101132.51	19.68
1619625387.7734516	25.41	101132.51	19.48
1619625390.885289	25.41	101137.41	19.55
1619625394.477418	25.39	101137.03	19.43
1619625397.743707	25.41	101126.02	19.57
1619625400.5858076	25.4	101141.48	19.67
1619625403.3123343	25.41	101138.21	19.54
1619625406.4091754	25.39	101143.53	19.34
1619625409.960373	25.4	101135.78	19.29
1619625413.536988	25.39	101137.83	19.46
1619625417.6906352	25.38	101132.55	19.51
1619625420.533177	25.4	101138.63	19.51
1619625423.3288467	25.4	101136.58	19.57
1619625426.0709078	25.39	101134.98	19.61
1619625429.6377778	25.39	101137.83	19.72
1619625433.2143245	25.39	101131.33	19.92
1619625436.5276377	25.4	101130.88	19.35
1619625439.338159	25.4	101135.78	19.76
1619625442.1182258	25.39	101126.43	19.62
1619625445.2454183	25.41	101137.41	19.43
1619625448.811635	25.4	101130.08	19.51
1619625452.6738288	25.41	101128.86	19.44
1619625456.905855	25.41	101140.26	19.6
1619625460.6728935	25.4	101135.78	19.61
1619625464.7515132	25.4	101142.28	19.25
1619625468.551036	25.38	101133.38	19.35
1619625472.6518626	25.38	101141.09	19.25
1619625476.332785	25.36	101124.45	19.58
1619625479.1594431	25.36	101135.02	19.57
1619625481.9550016	25.36	101140.72	19.54
1619625484.6970627	25.35	101139.11	19.52
1619625488.1795995	25.36	101133.0	19.68
1619625491.7937336	25.37	101133.8	19.33
1619625495.0378923	25.38	101139.08	19.54
1619625498.203038	25.37	101143.14	19.57
1619625500.929451	25.39	101139.88	19.5
1619625503.8248994	25.4	101135.78	19.49
1619625507.438845	25.39	101134.98	19.23
1619625511.0146618	25.38	101133.38	19.62
1619625513.7633073	25.38	101133.38	19.47
1619625516.489829	25.38	101133.38	19.25
1619625519.6166568	25.38	101132.55	19.63
1619625523.2154112	25.38	101129.7	19.44
1619625526.9771738	25.36	101133.0	19.57
1619625530.560053	25.39	101131.33	19.41
1619625534.042791	25.38	101135.39	19.53
1619625537.5721836	25.38	101133.38	19.57
1619625541.3176215	25.38	101133.38	19.56
1619625545.3644204	25.37	101128.91	19.6
1619625548.1548872	25.38	101132.55	19.43
1619625550.9702725	25.39	101134.18	19.5
1619625553.696801	25.39	101137.03	19.57
1619625556.9782412	25.4	101135.78	19.91
1619625560.4916112	25.39	101140.67	19.58
1619625564.5075986	25.38	101133.38	19.69
1619625567.3720315	25.38	101136.23	19.66
1619625570.1980937	25.38	101133.38	19.48
1619625572.9245553	25.38	101132.55	19.41
1619625576.5859175	25.37	101134.59	19.48
1619625579.6667023	25.37	101125.25	19.43
1619625582.430581	25.38	101135.39	19.41
1619625585.1565197	25.36	101135.02	19.22
1619625588.4845982	25.37	101131.75	19.81
1619625592.2307708	25.38	101132.55	19.38
1619625596.0451035	25.37	101133.8	19.6
1619625599.8443625	25.38	101133.38	19.58
1619625603.6596823	25.38	101135.39	19.49
1619625606.470968	25.38	101133.38	19.58
1619625609.2506523	25.38	101136.23	19.57
1619625611.9924376	25.39	101137.83	19.61
1619625615.1194646	25.39	101134.98	19.58
1619625618.7332804	25.41	101134.56	19.52
1619625622.8029354	25.39	101137.83	19.37
1619625626.5330343	25.39	101129.28	19.35
1619625629.2906535	25.39	101134.18	19.43
1619625632.0236943	25.4	101132.93	19.61
1619625635.2143152	25.4	101135.78	19.42
1619625638.7493036	25.39	101134.98	19.57
1619625641.9239645	25.39	101137.03	19.42
1619625644.6721995	25.41	101137.41	19.78
1619625647.4828606	25.39	101129.28	19.74
1619625650.6244688	25.4	101125.18	19.65
1619625654.1073198	25.4	101132.93	19.41
1619625657.7213917	25.4	101133.73	19.44
1619625660.6479766	25.41	101134.56	19.52
1619625663.4213667	25.4	101130.88	19.55
1619625666.1701632	25.4	101124.38	19.35
1619625669.3294032	25.41	101134.56	19.4
1619625672.494431	25.4	101130.88	19.43
1619625676.4948826	25.4	101136.58	19.46
1619625679.2522435	25.4	101135.78	19.51
1619625682.0477958	25.4	101133.73	19.35
1619625685.22841	25.38	101126.84	19.66
1619625688.7213738	25.39	101131.33	19.7
1619625691.9171498	25.38	101136.23	19.61
1619625694.6658845	25.38	101130.53	19.47
1619625697.5239983	25.39	101132.13	19.36
1619625700.5892658	25.4	101135.78	19.42
1619625704.065348	25.4	101128.03	19.47
1619625707.547677	25.41	101132.51	19.53
1619625711.3938394	25.4	101135.78	19.42
1619625715.19311	25.41	101131.71	19.57
1619625719.0615447	25.41	101137.41	19.67
1619625721.9196994	25.39	101132.13	19.61
1619625724.6996348	25.4	101133.73	19.46
1619625727.4729924	25.39	101132.13	19.53
1619625731.024302	25.39	101134.18	19.92
1619625734.8016415	25.38	101132.55	19.68
1619625737.982241	25.39	101131.33	19.75
1619625740.7242427	25.39	101134.98	19.47
1619625743.4551985	25.38	101133.38	19.55
1619625746.6390493	25.38	101126.84	19.51
1619625749.775173	25.38	101132.55	19.68
1619625752.9875898	25.39	101137.03	19.56
1619625755.7832673	25.39	101139.88	19.63
1619625758.5632026	25.39	101139.88	19.54
1619625761.621563	25.38	101132.55	19.44
1619625764.37035	25.39	101131.33	19.64
1619625767.1280942	25.38	101132.55	19.44
1619625770.2394166	25.38	101129.7	19.54
1619625773.7535448	25.39	101140.67	19.74
1619625777.1198468	25.39	101137.83	19.51
1619625779.8292923	25.39	101132.13	19.54
1619625782.5864284	25.39	101129.28	19.66
1619625785.682236	25.38	101133.38	19.63
1619625789.4280312	25.4	101136.58	19.48
1619625793.1801805	25.38	101132.55	19.44
1619625796.7723389	25.39	101134.18	19.4
1619625800.470528	25.38	101127.68	19.47
1619625803.1969357	25.39	101131.33	19.49
1619625805.9765716	25.38	101133.38	19.7
1619625809.1424518	25.39	101134.18	19.53
1619625812.201424	25.38	101133.38	19.37
1619625815.3293736	25.38	101126.84	19.61
1619625818.0779338	25.39	101134.18	19.48
1619625820.835222	25.41	101131.71	19.42
1619625824.3805015	25.37	101134.59	19.73
1619625827.5464885	25.41	101131.71	19.68
1619625830.3417666	25.39	101134.98	19.54
1619625833.0833628	25.39	101122.78	19.51
1619625836.2109888	25.38	101127.68	19.81
1619625839.7628334	25.4	101132.93	19.64
1619625843.3550603	25.38	101127.68	19.48
1619625847.4938614	25.39	101139.88	19.16
1619625851.6101599	25.39	101131.33	19.53
1619625854.521696	25.39	101129.28	19.58
1619625857.2482142	25.41	101134.56	19.31
1619625860.0055933	25.39	101134.98	19.43
1619625863.604413	25.4	101130.08	19.68
1619625867.433142	25.4	101130.08	19.53
1619625870.7840147	25.41	101131.71	19.5
1619625873.5723922	25.4	101130.08	19.56
1619625876.3055513	25.41	101126.81	19.68
1619625879.5807343	25.41	101129.66	19.52
1619625883.179613	25.41	101126.02	19.66
1619625886.9792802	25.41	101128.86	19.57
1619625890.6247733	25.41	101132.51	19.74
1619625894.23921	25.42	101130.46	19.62
1619625897.134885	25.4	101124.38	19.55
1619625899.876575	25.41	101129.66	19.59
1619625902.6722133	25.39	101129.28	19.46
1619625906.340259	25.39	101131.33	19.41
1619625910.4172182	25.38	101133.38	19.56
1619625914.4555702	25.39	101129.28	19.14
1619625918.603197	25.39	101131.33	19.57
1619625921.9474735	25.39	101137.83	19.49
1619625924.6960595	25.38	101133.38	19.69
1619625927.453436	25.37	101128.91	19.69
1619625930.6496513	25.38	101126.84	19.53
1619625934.1096246	25.36	101124.45	19.64
1619625937.7930949	25.38	101129.7	19.25
1619625941.1751504	25.38	101127.68	19.68
1619625943.9485307	25.37	101126.05	19.83
1619625946.6973057	25.38	101126.84	19.71
1619625949.9255908	25.38	101132.55	19.53
1619625953.3860388	25.37	101126.05	19.47
1619625956.8840907	25.37	101125.25	19.5
1619625960.4507961	25.35	101133.42	19.51
1619625963.29331	25.37	101136.64	19.7
1619625966.0354402	25.36	101130.15	19.74
1619625968.76845	25.37	101125.25	19.57
1619625971.880523	25.36	101130.15	19.8
1619625975.494897	25.36	101127.3	19.48
1619625979.2879028	25.37	101128.09	19.17
1619625982.6009297	25.37	101125.25	19.83
1619625985.3648078	25.39	101134.18	19.43
1619625988.0906909	25.38	101124.0	19.43
1619625991.2720087	25.39	101131.33	19.61
1619625994.7859511	25.38	101126.84	19.47
1619625998.431759	25.39	101131.33	19.41
1619626002.2624831	25.39	101125.63	19.54
1619626005.2277088	25.39	101122.78	19.54
[truncated: 26,198 more rows]
