# Supplementary material for: An integrated self-optimizing programmable chemical synthesis and reaction engine
Source: Nat Commun. 2024 Feb 9;15:1240. doi: 10.1038/s41467-024-45444-3 (PMC10858227; doi:10.1038/s41467-024-45444-3)
Supplement: Supplementary file 3 — Source Data [file 41467_2024_45444_MOESM3_ESM.zip › Source Data/figure_4/a/bubble_liquid_detector.csv]

time	bubbles
1619619506.0576713	166
1619619508.2333257	166
1619619510.393403	165
1619619512.4630048	165
1619619514.5366986	164
1619619516.6114147	165
1619619518.6807578	166
1619619520.756305	165
1619619522.8308651	167
1619619524.900824	165
1619619526.9736662	167
1619619529.0474367	164
1619619531.1320488	167
1619619533.272213	166
1619619535.3412309	168
1619619537.4146357	166
1619619539.4912434	165
1619619541.583577	164
1619619543.6535685	165
1619619545.8304756	763
1619619547.9075763	762
1619619550.1320024	762
1619619552.2024403	759
1619619554.2796068	765
1619619556.3561532	758
1619619558.4266076	169
1619619560.5031967	168
1619619562.6103916	167
1619619564.687559	764
1619619566.7803195	764
1619619568.8508098	760
1619619570.9275625	762
1619619573.0041242	766
1619619575.0741534	759
1619619577.145718	762
1619619579.2228	758
1619619581.446655	761
1619619583.555136	765
1619619585.6256466	761
1619619587.7027926	760
1619619589.795553	762
1619619591.8722456	763
1619619593.9426281	764
1619619596.1196654	763
1619619598.1965902	761
1619619600.3044732	763
1619619602.3748732	762
1619619604.567751	208
1619619606.6441908	164
1619619608.713984	165
1619619610.791105	166
1619619612.9686906	165
1619619615.0614543	167
1619619617.169537	162
1619619619.2394843	164
1619619621.4832568	164
1619619623.5968268	166
1619619625.6791496	168
1619619627.8615258	166
1619619630.006841	166
1619619632.2156668	165
1619619634.3710272	166
1619619636.4637349	164
1619619638.5403366	166
1619619640.6107845	167
1619619642.6879566	166
1619619644.780621	166
1619619646.9737012	167
1619619649.04363	167
1619619651.1207821	167
1619619653.1979828	167
1619619655.268426	166
1619619657.3450677	166
1619619659.4274075	166
1619619661.5625079	168
1619619663.6394968	168
1619619665.7161963	167
1619619667.786697	165
1619619669.8632712	166
1619619671.9399028	747
1619619674.0094292	742
1619619676.0858107	748
1619619678.1630023	743
1619619680.387394	746
1619619682.4573364	165
1619619684.5344017	168
1619619686.6115181	167
1619619688.7043388	745
1619619690.7899737	746
1619619692.866607	743
1619619694.9437227	746
1619619697.0354714	742
1619619699.1060007	749
1619619701.1831663	746
1619619703.2603316	747
1619619705.3308249	748
1619619707.407859	750
1619619709.5006382	745
1619619711.5929542	746
1619619713.6790078	744
1619619715.8097048	747
1619619717.8797865	745
1619619719.9515235	746
1619619722.033851	748
1619619724.2473273	748
1619619726.329649	743
1619619728.42759	748
1619619730.509919	168
1619619732.6703625	166
1619619734.7526898	167
1619619736.8354778	167
1619619738.9751067	167
1619619741.0521257	167
1619619743.2761471	165
1619619745.353324	167
1619619747.446015	168
1619619749.6013043	167
1619619751.778249	167
1619619753.9486005	166
1619619756.0258007	165
1619619758.2339647	166
1619619760.3424084	166
1619619762.5512478	166
1619619764.62848	167
1619619766.6989627	166
1619619768.7760687	169
1619619770.8688662	165
1619619772.9450839	164
1619619775.0308993	168
1619619777.208015	168
1619619779.2830203	168
1619619781.4901984	165
1619619783.5973735	168
1619619785.820686	168
1619619787.9440918	167
1619619790.067675	166
1619619792.1445835	168
1619619794.3690643	165
1619619796.4457562	166
1619619798.5384977	164
1619619800.7249954	168
1619619802.8178287	166
1619619804.8950014	165
1619619807.003401	167
1619619809.0805373	167
1619619811.1509287	165
1619619813.227504	167
1619619815.4199145	168
1619619817.4904652	168
1619619819.5676458	167
1619619821.6448295	164
1619619823.7376382	166
1619619825.8075893	168
1619619827.8847766	166
1619619830.0088856	165
1619619832.1707985	166
1619619834.237653	168
1619619836.3199804	167
1619619838.3944433	166
1619619840.464872	166
1619619842.541021	165
1619619844.6175241	167
1619619846.6874335	165
1619619848.764472	166
1619619850.8416593	166
1619619852.9122393	167
1619619854.9893641	164
1619619857.0665476	166
1619619859.1507244	168
1619619861.2268891	166
1619619863.309212	167
1619619865.3853142	165
1619619867.462445	167
1619619869.5708005	168
1619619871.640878	164
1619619873.7175076	165
1619619875.7946043	167
1619619877.8650978	167
1619619879.9422636	165
1619619882.1197505	168
1619619884.2594438	166
1619619886.351778	166
1619619888.4913213	164
1619619890.6844838	164
1619619892.761222	166
1619619894.8317435	166
1619619896.908808	166
1619619898.9854646	164
1619619901.0559936	164
1619619903.1330347	166
1619619905.2078743	167
1619619907.3161995	168
1619619909.3860655	164
1619619911.4632711	164
1619619913.5398722	165
1619619915.6095483	166
1619619917.7022238	165
1619619919.8953729	166
1619619921.9719357	164
1619619924.0796602	167
1619619926.2662282	165
1619619928.342878	166
1619619930.4188905	167
1619619932.4894693	167
1619619934.5978842	168
1619619936.6749742	167
1619619938.7521622	167
1619619940.8226135	167
1619619942.8990872	168
1619619945.0766704	164
1619619947.1471467	165
1619619949.223753	164
1619619951.2997048	167
1619619953.3919134	167
1619619955.4680145	167
1619619957.6043868	165
1619619959.674709	164
1619619961.7517958	166
1619619963.9449732	166
1619619966.0376885	168
1619619968.1056285	166
1619619970.1797247	168
1619619972.357194	164
1619619974.4277294	168
1619619976.4994967	165
1619619978.6504722	164
1619619980.726638	167
1619619982.8089626	167
1619619984.8912838	165
1619619987.0204809	165
1619619989.102807	166
1619619991.1851275	166
1619619993.2674522	166
1619619995.3497736	166
1619619997.4368463	167
1619619999.5073514	165
1619620001.5844145	165
1619620003.6771536	167
1619620005.7477283	166
1619620007.8241572	168
1619620009.9013164	164
1619620012.000153	164
1619620014.0824032	164
1619620016.158643	169
1619620018.293994	165
1619620020.3584988	166
1619620022.4356582	167
1619620024.5127442	164
1619620026.6055596	167
1619620028.6759353	163
1619620030.7524827	165
1619620032.829211	165
1619620034.9443722	168
1619620037.0266953	166
1619620039.1028585	166
1619620041.1851916	166
1619620043.2674632	166
1619620045.3440485	164
1619620047.4368324	168
1619620049.5073726	166
1619620051.5845563	165
1619620053.73975	163
1619620055.9173543	165
1619620058.0943816	166
1619620060.164864	168
1619620062.2419477	168
1619620064.3189926	166
1619620066.456453	167
1619620068.5336769	168
1619620070.625942	167
1619620072.7120137	168
1619620074.873945	164
1619620076.9511912	167
1619620079.037204	166
1619620081.130006	166
1619620083.2072196	166
1619620085.3000896	165
1619620087.392845	168
1619620089.4788823	167
1619620091.5560937	166
1619620093.6332715	167
1619620095.7250009	165
1619620097.949392	166
1619620100.0194352	165
1619620102.0965743	167
1619620104.1737206	165
1619620106.265478	165
1619620108.3328807	165
1619620110.4071739	165
1619620112.5603483	167
1619620114.6352024	167
1619620116.7104778	167
1619620118.8032563	165
1619620120.888786	165
1619620122.9658587	166
1619620125.0581708	165
1619620127.1348875	166
1619620129.2197564	168
1619620131.2969813	168
1619620133.3735456	166
1619620135.481369	168
1619620137.5519047	166
1619620139.6285477	163
1619620141.7057087	167
1619620143.7758625	163
1619620145.8530421	165
1619620147.9295995	165
1619620150.022482	165
1619620152.0929244	164
1619620154.1694953	167
1619620156.2466748	164
1619620158.3171062	167
1619620160.3943033	167
1619620162.471482	167
1619620164.5419178	169
1619620166.6190991	168
1619620168.6962297	166
1619620170.9206057	165
1619620172.9905264	166
1619620175.0677695	167
1619620177.2760348	165
1619620179.384303	164
1619620181.5921772	168
1619620183.668373	167
1619620185.7767882	166
1619620187.9159	168
1619620190.0077293	167
1619620192.121863	163
1619620194.2041833	165
1619620196.3864074	169
1619620198.4687364	166
1619620200.5449078	165
1619620202.62722	164
1619620204.7095487	166
1619620206.7918694	166
1619620208.8615384	162
1619620211.06983	168
1619620213.1558883	167
1619620215.2643275	165
1619620217.3414633	167
1619620219.480476	164
1619620221.5576315	165
1619620223.6347637	166
1619620225.7046773	165
1619620227.866542	166
1619620229.95814	163
1619620232.0578213	167
1619620234.134909	167
1619620236.2277677	164
1619620238.46735	166
1619620240.5439494	168
1619620242.6679704	167
1619620244.7450662	167
1619620246.815528	168
1619620249.0242465	165
1619620251.1014733	166
1619620253.1786387	164
1619620255.2490954	165
1619620257.340847	167
1619620259.449201	167
1619620261.5576036	165
1619620263.6347792	164
1619620265.7112443	168
1619620267.8503697	165
1619620269.9275808	164
1619620272.0137174	168
1619620274.0903022	167
1619620276.167452	164
1619620278.2380235	168
1619620280.3151505	168
1619620282.3923004	167
1619620284.462812	168
1619620286.539509	164
1619620288.6154823	164
1619620290.708231	166
1619620292.7943969	165
1619620294.8714688	168
1619620296.948113	164
1619620299.0409782	166
1619620301.1962729	166
1619620303.2733808	168
1619620305.3438895	167
1619620307.421082	165
1619620309.49764	167
1619620311.606038	167
1619620313.6764846	166
1619620315.753613	167
1619620317.830782	164
1619620319.9547446	168
1619620322.1317484	165
1619620324.2178388	168
1619620326.32632	165
1619620328.4035063	166
1619620330.4800396	166
1619620332.550454	167
1619620334.6262324	166
1619620336.7034082	166
1619620338.7961082	166
1619620340.8665724	165
1619620343.0129106	164
1619620345.1364148	167
1619620347.3447638	166
1619620349.415157	166
1619620351.492202	167
1619620353.6854615	164
1619620355.7782497	165
1619620358.0026455	167
1619620360.1110537	164
1619620362.3198764	166
1619620364.4281418	166
1619620366.505279	168
1619620368.591426	164
1619620370.668619	167
1619620372.7457664	167
1619620374.815747	166
1619620376.9459593	164
1619620379.016451	166
1619620381.09348	167
1619620383.1701097	165
1619620385.2405515	165
1619620387.3177383	166
1619620389.3944309	167
1619620391.4798396	165
1619620393.55702	166
1619620395.6335757	165
1619620397.703536	168
1619620399.7807772	167
1619620401.858021	167
1619620403.9285522	166
1619620406.0053878	167
1619620408.12934	168
1619620410.205311	164
1619620412.2819307	167
1619620414.3523755	167
1619620416.4288356	166
1619620418.506023	166
1619620420.6299825	164
1619620422.6999402	166
1619620424.776552	167
1619620426.8693397	167
1619620428.9620667	164
1619620431.0326395	168
1619620433.158259	167
1619620435.3277283	169
1619620437.4048576	167
1619620439.597531	168
1619620441.6668637	164
1619620443.7428484	166
1619620445.8193324	167
1619620447.889813	166
1619620449.9670317	166
1619620452.1915035	166
1619620454.2680817	165
1619620456.3607972	167
1619620458.4313867	167
1619620460.5085115	164
1619620462.6012514	165
1619620464.6783373	166
1619620466.8173676	166
1619620468.8935378	166
1619620470.9640803	165
1619620473.0719097	164
1619620475.1490335	169
1619620477.225201	164
1619620479.2956522	167
1619620481.3728027	168
1619620483.527547	167
1619620485.6737766	167
1619620487.829082	167
1619620489.990402	166
1619620492.2148411	167
1619620494.2919943	167
1619620496.362454	164
1619620498.43856	165
1619620500.6306753	165
1619620502.699283	168
1619620504.8989308	167
1619620506.976095	167
1619620509.0525725	166
1619620511.2234602	165
1619620513.298809	166
1619620515.3748112	164
1619620517.444682	165
1619620519.520708	168
1619620521.5970502	163
1619620523.6892343	168
1619620525.7595844	166
1619620527.9365356	164
1619620530.01253	167
1619620532.09798	167
1619620534.174538	167
1619620536.2512412	165
1619620538.359578	167
1619620540.4295242	166
1619620542.5066175	166
1619620544.5837317	164
1619620546.7233138	166
1619620548.8004231	165
1619620550.8698022	166
1619620552.9469278	165
1619620555.1696413	165
1619620557.2467787	165
1619620559.3238294	164
1619620561.4941955	167
1619620563.5713449	167
1619620565.6953933	167
1619620567.7725148	165
1619620569.8808725	165
1619620571.973629	167
1619620574.0440845	166
1619620576.1212242	167
1619620578.1972122	165
1619620580.2673388	167
1619620582.3442001	165
1619620584.4214237	167
1619620586.4919124	166
1619620588.5846858	165
1619620590.661835	164
1619620592.7546194	167
1619620594.8250115	166
1619620596.917582	166
1619620599.0796018	167
1619620601.1500351	167
1619620603.227051	163
1619620605.3353817	166
1619620607.4738986	167
1619620609.5509715	166
1619620611.6281402	166
1619620613.6986394	168
1619620615.7751236	165
1619620617.8673482	166
1619620619.9378736	163
1619620622.0841758	164
1619620624.1539736	165
1619620626.2991202	167
1619620628.423157	168
1619620630.6163254	165
1619620632.6867788	165
1619620634.7639565	166
1619620636.840921	164
1619620639.065419	165
1619620641.1420414	167
1619620643.3657696	164
1619620645.4742122	167
1619620647.58262	163
1619620649.6530898	166
1619620651.7296133	167
1619620653.9371946	163
1619620656.0143788	166
1619620658.0848963	166
1619620660.1620445	165
1619620662.2692869	166
1619620664.3464441	165
1619620666.4167874	166
1619620668.5630352	165
1619620670.6335313	167
1619620672.7797256	165
1619620674.8717978	166
1619620676.9578874	166
1619620679.0350435	168
1619620681.112128	164
1619620683.1825285	168
1619620685.3907526	166
1619620687.4679496	166
1619620689.544146	167
1619620691.6837447	166
1619620693.7921767	165
1619620695.8693533	167
1619620697.93986	167
1619620700.0481138	165
1619620702.124681	166
1619620704.2018	167
1619620706.272275	164
1619620708.3493786	166
1619620710.4264557	167
1619620712.4970078	168
1619620714.5741782	166
1619620716.735384	165
1619620718.8058214	167
1619620720.8829143	168
1619620723.038173	165
1619620725.1844962	166
1619620727.2549047	166
1619620729.332099	165
1619620731.4404387	167
1619620733.5150442	167
1619620735.6547544	165
1619620737.7158766	168
1619620739.8230276	166
1619620741.8931544	168
1619620743.9703689	167
1619620746.047601	167
1619620748.1177971	163
1619620750.1949577	166
1619620752.2874892	166
1619620754.3579845	167
1619620756.4664502	166
1619620758.543669	165
1619620760.6204543	168
1619620762.6909323	165
1619620764.7680745	167
1619620766.845252	165
1619620768.953081	164
1619620771.0451396	166
1619620773.1156995	165
1619620775.2085316	167
1619620777.2853947	166
1619620779.355965	166
1619620781.4329996	166
1619620783.5258353	166
1619620785.603062	167
1619620787.6892316	166
1619620789.7663622	167
1619620791.9057963	167
1619620794.0142527	168
1619620796.0914261	164
1619620798.2311213	167
1619620800.308288	166
1619620802.3851702	164
1619620804.4556468	164
1619620806.5328465	165
1619620808.6096566	165
1619620810.7490137	166
1619620812.8261786	165
1619620814.9189746	165
1619620816.9894612	166
1619620819.167061	168
1619620821.2439146	169
1619620823.3143563	166
1619620825.5226717	166
1619620827.6690514	166
1619620829.8243053	169
1619620831.9861276	164
1619620834.172706	167
1619620836.3659334	165
1619620838.4427748	167
1619620840.6201882	165
1619620842.6907156	165
1619620844.7679198	165
1619620846.8451266	163
1619620848.9156663	166
1619620851.0237942	166
1619620853.1009831	166
1619620855.178184	168
1619620857.2643566	165
1619620859.3415747	168
1619620861.4186556	166
1619620863.611896	167
1619620865.6822739	167
1619620867.7591307	165
1619620869.8363025	167
1619620871.9065087	167
1619620873.9836667	167
1619620876.060806	165
1619620878.131364	165
1619620880.25543	165
1619620882.3322968	164
1619620884.4095078	166
1619620886.4800477	166
1619620888.5572546	165
1619620890.6344514	165
1619620892.7047749	166
1619620894.8980162	166
1619620896.974818	166
1619620899.1301594	165
1619620901.207163	165
1619620903.4160352	165
1619620905.5088234	165
1619620907.585946	165
1619620909.725644	164
1619620911.796085	166
1619620913.8887804	165
1619620915.9660003	164
1619620918.043214	167
1619620920.1136878	166
1619620922.2442548	166
1619620924.330438	165
1619620926.4232028	164
1619620928.500013	165
1619620930.7088716	166
1619620932.8013499	165
1619620934.8940964	166
1619620937.0338018	164
1619620939.1104643	166
1619620941.1805623	165
1619620943.2577102	167
1619620945.33492	165
1619620947.4587877	165
1619620949.5293057	165
1619620951.621245	168
1619620953.6984553	166
1619620955.791297	166
1619620957.8830347	167
1619620960.038372	168
1619620962.3162277	167
1619620964.4715703	168
1619620966.5480595	164
1619620968.638428	164
1619620970.708981	165
1619620972.7858164	164
1619620974.8630211	166
1619620976.9335842	167
1619620979.010803	168
1619620981.2351153	164
1619620983.3279397	167
1619620985.4051487	164
1619620987.5132308	165
1619620989.5837095	167
1619620991.6600194	164
1619620993.7371373	167
1619620995.80769	165
1619620997.8842854	167
1619620999.961437	166
1619621002.0317714	165
1619621004.1084352	164
1619621006.1847203	168
1619621008.2548656	165
1619621010.3320642	167
1619621012.409125	165
1619621014.5170383	164
1619621016.5869381	168
1619621018.748501	168
1619621020.825728	168
1619621022.9117143	167
1619621024.9889219	165
1619621027.066146	166
1619621029.1367025	167
1619621031.2137887	165
1619621033.337159	166
1619621035.413808	164
1619621037.4910252	168
1619621039.561568	164
1619621041.6373782	165
1619621043.7136781	165
1619621045.822095	165
1619621047.891783	167
1619621049.9839876	164
1619621052.076481	166
1619621054.153554	164
1619621056.2240705	165
1619621058.3012269	166
1619621060.3784146	165
1619621062.5176048	166
1619621064.5942335	165
1619621066.7182434	166
1619621068.8110678	166
1619621070.897248	167
1619621073.059018	165
1619621075.1362345	165
1619621077.322431	164
1619621079.399631	165
1619621081.476707	164
1619621083.5471303	166
1619621085.6237593	167
1619621087.7478285	166
1619621089.825034	168
1619621091.9020102	166
1619621093.9725688	164
1619621096.049783	164
1619621098.1420085	165
1619621100.366418	167
1619621102.4433694	167
1619621104.5294662	169
1619621106.7595897	166
1619621108.8453686	165
1619621110.9537573	166
1619621113.0306215	167
1619621115.1078339	166
1619621117.1783876	168
1619621119.324742	164
1619621121.39529	166
1619621123.4720266	164
1619621125.5491729	165
1619621127.6196575	166
1619621129.6968675	167
1619621131.7737384	168
1619621133.9446602	169
1619621136.0374928	165
1619621138.114351	168
1619621140.269672	165
1619621142.3467166	168
1619621144.4239178	166
1619621146.5636282	163
1619621148.6408403	164
1619621150.7113998	166
1619621152.7884078	167
1619621154.896857	168
1619621156.9740224	166
1619621159.082487	165
1619621161.2913334	168
1619621163.3615317	167
1619621165.4386702	165
1619621167.531129	165
1619621169.724344	166
1619621171.8165205	165
1619621174.0408394	166
1619621176.1101167	166
1619621178.1873178	166
1619621180.3264072	167
1619621182.4020483	167
1619621184.4948819	165
1619621186.5875423	166
1619621188.7265692	168
1619621190.8037028	167
1619621192.8962045	167
1619621194.9661741	165
1619621197.1589918	163
1619621199.236151	168
1619621201.3283863	168
1619621203.3985975	167
1619621205.4758003	165
1619621207.5529573	166
1619621209.6384733	167
1619621211.7156115	167
1619621213.8932219	166
1619621216.0485423	168
1619621218.1257496	165
1619621220.281082	165
1619621222.3579094	167
1619621224.5355113	164
1619621226.606073	167
1619621228.8145783	167
1619621230.9765642	167
1619621233.1851664	164
1619621235.2609434	167
1619621237.3693938	167
1619621239.4399545	164
1619621241.5171654	165
1619621243.5942755	164
1619621245.6648402	168
1619621247.8112118	167
1619621249.8817668	164
1619621251.9589698	164
1619621254.0355444	168
1619621256.1439998	168
1619621258.2135909	163
1619621260.2908015	167
1619621262.3677604	168
1619621264.5543365	168
1619621266.6471207	168
1619621268.7242758	165
1619621270.8013198	167
1619621273.010117	167
1619621275.0800505	166
1619621277.157259	166
1619621279.3504665	165
1619621281.4204307	165
1619621283.613323	167
1619621285.7595587	165
1619621287.8297563	163
1619621289.9225855	165
1619621291.999615	167
1619621294.0697718	168
1619621296.2785423	166
1619621298.3557389	167
1619621300.4329286	164
1619621302.6260555	166
1619621304.6960268	167
1619621306.8411539	167
1619621308.927211	167
1619621311.004406	168
1619621313.0814006	167
1619621315.1742418	167
1619621317.2441626	167
1619621319.3213525	167
1619621321.398492	164
1619621323.4841967	167
1619621325.5612936	165
1619621327.6384954	163
1619621329.7090256	164
1619621331.7862337	166
1619621333.9793828	165
1619621336.0565875	166
1619621338.1265116	166
1619621340.2031343	165
1619621342.2959173	165
1619621344.3663642	166
1619621346.4434943	168
1619621348.6207864	164
1619621350.7291963	165
1619621352.9533188	167
1619621355.030524	168
1619621357.185838	165
1619621359.2630277	164
1619621361.33356	166
1619621363.4107444	166
1619621365.5191913	166
1619621367.627624	166
1619621369.7048137	166
1619621371.8445034	165
1619621373.9371293	167
1619621376.1459072	165
1619621378.222755	166
1619621380.3312116	169
1619621382.4017482	168
1619621384.4787953	166
1619621386.5559797	165
1619621388.6421404	167
1619621390.719339	167
1619621392.796199	164
1619621395.0050433	165
1619621397.0755386	164
1619621399.1839023	168
1619621401.2610884	165
1619621403.3380978	165
1619621405.408646	165
1619621407.5527756	166
1619621409.6220922	166
1619621411.6992068	166
1619621413.776201	166
1619621415.8846426	165
1619621417.9550984	166
1619621420.032304	165
1619621422.1190362	165
1619621424.2018957	166
1619621426.3572197	167
1619621428.4656694	165
1619621430.5428557	165
1619621432.613384	167
1619621434.6901047	167
1619621436.7828846	167
1619621438.8597293	166
1619621440.9302032	167
1619621443.006489	166
1619621445.0836148	168
1619621447.154068	167
1619621449.2780623	167
1619621451.3552737	166
1619621453.447862	164
1619621455.5250535	165
1619621457.5955966	167
1619621459.6721616	166
1619621461.7487507	164
1619621463.9038618	166
1619621466.0279408	164
1619621468.1046972	167
1619621470.1819067	168
1619621472.3528361	165
1619621474.4298258	167
1619621476.5226567	167
1619621478.5931888	165
1619621480.670353	166
1619621482.7475324	167
1619621484.8178682	166
1619621486.8950748	167
1619621489.088299	166
1619621491.1654942	167
1619621493.2351284	167
1619621495.3123126	168
1619621497.3890996	168
1619621499.4596362	166
1619621501.536838	168
1619621503.6136224	166
1619621505.6839905	167
1619621507.861558	166
1619621509.9387574	166
1619621512.0471604	165
1619621514.1173494	165
1619621516.2413867	167
1619621518.318591	165
1619621520.3957777	165
1619621522.4662652	166
1619621524.6124184	167
1619621526.7833595	166
1619621528.9449735	164
1619621531.138208	167
1619621533.2308636	168
1619621535.4174302	165
1619621537.4946377	163
1619621539.5718384	166
1619621541.6423597	166
1619621543.7186196	165
1619621545.795778	168
1619621547.9197803	165
1619621549.9969866	166
1619621552.0831542	167
1619621554.159431	166
1619621556.2366278	167
1619621558.344618	166
1619621560.437405	165
1619621562.6618826	164
1619621564.7546437	166
1619621566.979121	166
1619621569.0496726	168
1619621571.1267917	165
1619621573.319873	163
1619621575.3967865	168
1619621577.5051937	167
1619621579.5751052	166
1619621581.651345	165
1619621583.7275016	169
1619621585.7978697	168
1619621587.874651	166
1619621589.966746	164
1619621592.036663	165
1619621594.113476	166
1619621596.2754438	166
1619621598.4463775	168
1619621600.5548275	167
1619621602.6319745	167
1619621604.8562331	165
1619621606.9642804	166
1619621609.0414755	166
1619621611.1120102	167
1619621613.189194	169
1619621615.266171	165
1619621617.358472	166
1619621619.4446533	165
1619621621.6222546	167
1619621623.6992702	167
1619621625.7698114	167
1619621627.8782551	165
1619621629.955459	167
1619621632.0326626	168
1619621634.1027973	164
1619621636.179921	167
1619621638.2570095	167
1619621640.480882	168
1619621642.5580904	166
1619621644.6817544	165
1619621646.752283	167
1619621648.8290393	167
1619621650.9062395	166
1619621653.0458176	165
1619621655.122661	168
1619621657.2154756	168
1619621659.2859764	165
1619621661.3788173	166
1619621663.540739	166
1619621665.695695	168
1619621667.8576808	166
1619621670.0124354	164
1619621672.190005	167
1619621674.3450844	166
1619621676.4913268	165
1619621678.6463585	166
1619621680.7235632	165
1619621682.8476446	166
1619621684.924669	166
1619621686.9952173	166
1619621689.0724275	168
1619621691.149617	166
1619621693.2201269	168
1619621695.2971892	167
1619621697.374384	167
1619621699.4828374	166
1619621701.5532165	167
1619621703.645974	168
1619621705.7224224	165
1619621707.860774	166
1619621709.937961	167
1619621712.0084865	166
1619621714.1699765	165
1619621716.247193	166
1619621718.4022589	166
1619621720.478766	166
1619621722.6874726	167
1619621724.7799234	168
1619621727.004392	167
1619621729.0748875	166
1619621731.1518295	169
1619621733.2289546	169
1619621735.2989635	167
1619621737.375823	165
1619621739.4530282	168
1619621741.545864	168
1619621743.615833	164
1619621745.6928327	166
1619621747.801291	167
1619621750.0101137	169
1619621752.087251	167
1619621754.1955614	166
1619621756.3347726	167
1619621758.4119842	164
1619621760.5516946	165
1619621762.6283693	166
1619621764.69867	165
1619621766.7758899	164
1619621768.9999707	167
1619621771.0928023	167
1619621773.169475	165
1619621775.308991	166
1619621777.3862195	163
1619621779.4724045	167
1619621781.5496106	166
1619621783.6886559	167
1619621785.7813041	167
1619621787.8579648	166
1619621789.9351304	165
1619621792.02131	165
1619621794.113583	168
1619621796.3064256	167
1619621798.383238	167
1619621800.476079	165
1619621802.5465858	168
1619621804.6218498	168
1619621806.6985781	167
1619621808.7691367	165
1619621810.877111	163
1619621813.0229216	167
1619621815.093126	169
1619621817.1703436	168
1619621819.2782779	168
1619621821.355358	166
1619621823.4638276	168
1619621825.5869803	166
1619621827.679369	165
1619621829.8503044	167
1619621831.9270267	164
1619621834.035451	165
1619621836.1124582	166
1619621838.251631	166
1619621840.3283532	167
1619621842.3917668	168
1619621844.5440085	166
1619621846.6296506	169
1619621848.722496	168
1619621850.7990549	165
1619621853.0079248	166
1619621855.084898	167
1619621857.1548007	164
1619621859.231631	165
1619621861.3713381	163
1619621863.4479988	167
1619621865.5719407	167
1619621867.764484	167
1619621869.839724	167
1619621871.963813	168
1619621874.0343368	163
1619621876.1113815	166
1619621878.1885996	166
1619621880.2808833	165
1619621882.388765	167
1619621884.5539508	168
1619621886.63505	168
1619621888.8273208	166
1619621890.8978717	167
1619621893.0063393	166
1619621895.1369216	166
1619621897.2074804	166
1619621899.3537884	168
1619621901.424342	164
1619621903.6019185	167
1619621905.6785831	165
1619621907.7485096	166
1619621909.8246303	166
1619621912.0173128	165
1619621914.0878665	165
1619621916.1639674	167
1619621918.2407484	168
1619621920.3647797	166
1619621922.4576292	167
1619621924.5494246	164
1619621926.6887941	165
1619621928.766002	164
1619621930.836562	165
1619621932.9137588	165
1619621935.106667	167
1619621937.1994977	166
1619621939.285118	167
1619621941.3617635	166
1619621943.454608	163
1619621945.531476	168
1619621947.639574	166
1619621949.7943306	165
1619621951.9563131	165
1619621954.1428401	168
1619621956.3045423	166
1619621958.3812191	166
1619621960.5208123	167
1619621962.5979197	165
1619621964.6840014	165
1619621966.8614535	168
1619621968.9386342	166
1619621971.0086477	167
1619621973.085863	165
1619621975.3101528	168
1619621977.38683	165
1619621979.4636366	166
1619621981.6184053	164
1619621983.6956396	168
1619621985.8189743	167
1619621987.8961942	164
1619621990.0671556	167
1619621992.1438038	168
1619621994.2209787	168
1619621996.4073613	164
1619621998.484579	166
1619622000.6078985	166
1619622002.684589	167
1619622004.7612472	168
1619622006.8472588	167
1619622008.955233	168
1619622011.0324528	168
1619622013.1095808	167
1619622015.3018851	167
1619622017.3724003	167
1619622019.4808633	165
1619622021.627217	165
1619622023.7356086	168
1619622025.8213732	167
1619622028.0302553	165
1619622030.1074634	164
1619622032.1846766	167
1619622034.2775285	164
1619622036.363013	165
1619622038.47109	165
1619622040.5477667	166
1619622042.6405687	166
1619622044.717237	168
1619622046.7874436	169
1619622048.8645973	168
1619622050.9574463	167
1619622053.0279665	166
1619622055.1051807	164
1619622057.2874093	168
1619622059.3645551	167
1619622061.4724474	164
1619622063.5491111	165
1619622065.6348534	166
1619622067.711668	165
1619622069.7888312	167
1619622071.8587828	168
1619622073.9671342	164
1619622076.0440223	164
1619622078.1207018	165
1619622080.276045	166
1619622082.3532548	166
1619622084.4300718	166
1619622086.5003664	167
1619622088.608775	164
1619622090.6859128	168
1619622092.7630773	167
1619622094.8336236	164
1619622096.9101417	166
1619622099.0182042	166
1619622101.0954182	167
1619622103.1815872	168
1619622105.2582455	166
1619622107.3977404	168
1619622109.474903	166
1619622111.5521104	166
1619622113.622268	165
1619622115.6992955	165
1619622117.7765145	164
1619622119.8470688	167
1619622121.9242857	166
1619622124.1487749	164
1619622126.2251253	167
1619622128.301839	166
1619622130.4727943	165
1619622132.6186192	168
1619622134.7738976	165
1619622136.8493125	166
1619622138.9198196	167
1619622141.0282953	166
1619622143.1046166	166
1619622145.181778	168
1619622147.2742786	168
1619622149.3447583	167
1619622151.4219315	165
1619622153.4991379	167
1619622155.5864677	166
1619622157.7460263	167
1619622159.8388608	168
1619622161.9473107	165
1619622164.0396538	165
1619622166.109269	166
1619622168.1864383	167
1619622170.2792745	165
1619622172.349822	164
1619622174.4266417	167
1619622176.5661047	166
1619622178.6432815	166
1619622180.7204468	168
1619622182.8289077	168
1619622184.899458	167
1619622187.1297972	167
1619622189.1999564	163
1619622191.2770562	167
1619622193.3541973	168
1619622195.4247527	168
1619622197.5017254	164
1619622199.6413662	163
1619622201.7185838	165
1619622203.7948883	166
1619622205.8802328	166
1619622208.0577989	167
1619622210.1350155	166
1619622212.2747447	165
1619622214.4523602	168
1619622216.5218978	167
1619622218.5986538	167
1619622220.6752508	165
1619622222.7680473	166
1619622224.838606	164
1619622226.962348	167
1619622229.0708175	166
1619622231.148038	166
1619622233.2243428	166
1619622235.2943497	167
1619622237.371232	168
1619622239.448447	167
1619622241.518392	167
1619622243.5956063	168
1619622245.6728275	166
1619622247.7649662	167
1619622249.9738333	165
1619622252.0822027	164
1619622254.1683872	166
1619622256.2610557	166
1619622258.3381941	168
1619622260.4154108	167
1619622262.6395266	166
1619622264.7100503	168
1619622266.7869434	167
1619622268.980045	166
1619622271.0884638	165
1619622273.2817104	165
1619622275.374519	167
1619622277.5984838	165
1619622279.6690378	168
1619622281.7775023	166
1619622283.8546848	166
1619622285.9631557	165
1619622288.0396137	164
1619622290.110167	164
1619622292.341328	166
1619622294.427134	165
1619622296.504014	165
1619622298.581237	167
1619622300.7365735	165
1619622302.8137197	166
1619622304.9065063	167
1619622307.0138605	165
1619622309.084069	165
1619622311.3151903	167
1619622313.385178	168
1619622315.462386	167
1619622317.5392191	167
1619622319.624849	166
1619622321.70208	166
1619622323.7787852	167
1619622325.871587	164
1619622327.9570298	167
1619622330.1659067	166
1619622332.2431285	167
1619622334.3203309	166
1619622336.3907204	166
1619622338.5523465	169
1619622340.6290686	168
1619622342.6996298	166
1619622344.7768476	165
1619622346.8536916	168
1619622349.0625598	167
1619622351.1484125	164
1619622353.2556746	167
1619622355.3328946	164
1619622357.526014	166
1619622359.6032262	168
1619622361.6737888	165
1619622363.7509305	167
1619622365.8280485	165
1619622367.935936	168
1619622370.0063412	163
1619622372.0835547	166
1619622374.1607704	164
1619622376.2312613	167
1619622378.3929129	166
1619622380.548207	165
1619622382.6254232	164
1619622384.702249	164
1619622386.7724688	167
1619622388.9650393	165
1619622391.0416946	166
1619622393.1344962	168
1619622395.2050574	165
1619622397.2812848	166
1619622399.373711	166
1619622401.582541	165
1619622403.6531034	167
1619622405.7296727	167
1619622407.9227514	165
1619622410.0155892	165
1619622412.0855215	167
1619622414.1623933	168
1619622416.2395449	165
1619622418.309921	168
1619622420.4712858	167
1619622422.5485091	166
1619622424.634652	166
1619622426.7807667	165
1619622428.8732321	165
1619622430.9593406	163
1619622433.0365663	168
1619622435.1137803	167
1619622437.2064195	166
1619622439.3929527	167
1619622441.4701684	169
1619622443.5469604	168
1619622445.6170166	164
1619622447.6940577	168
1619622449.7712705	167
1619622451.8640754	164
1619622453.9345527	168
1619622456.0117645	167
1619622458.1037662	167
1619622460.1743155	167
1619622462.2514913	165
1619622464.44475	167
1619622466.5375943	166
1619622468.629962	167
1619622470.700522	166
1619622472.8933868	164
1619622474.9705734	165
1619622477.0630684	165
1619622479.1335511	167
1619622481.2264056	165
1619622483.303633	165
1619622485.396487	165
1619622487.5047605	168
1619622489.628496	167
1619622491.783833	165
1619622493.9300818	166
1619622496.0852714	167
1619622498.1616607	167
1619622500.2544246	166
1619622502.3249743	164
1619622504.4018176	166
1619622506.4789724	165
1619622508.5649426	166
1619622510.642084	166
1619622512.8040366	168
1619622514.9125082	165
1619622516.9835978	167
1619622519.106158	166
1619622521.1832585	165
1619622523.260408	166
1619622525.330969	166
1619622527.4921591	164
1619622529.5845313	166
1619622531.6550915	166
1619622533.7475955	168
1619622535.824827	165
1619622537.9017031	167
1619622539.9878898	166
1619622542.0651019	167
1619622544.142206	165
1619622546.235029	166
1619622548.304938	166
1619622550.4134088	166
1619622552.4906204	168
1619622554.5678518	165
1619622556.854803	165
1619622558.9318225	167
1619622561.0089805	165
1619622563.079153	166
1619622565.2255242	165
1619622567.2959175	164
1619622569.3731284	165
1619622571.4503431	167
1619622573.558813	169
1619622575.629376	165
1619622577.7063885	164
1619622579.7832856	166
1619622581.8538358	166
1619622583.9310565	164
1619622586.008272	165
1619622588.1319818	165
1619622590.2091997	168
1619622592.3176694	168
1619622594.387836	166
1619622596.4650543	164
1619622598.5413706	164
1619622600.6804256	165
1619622602.7575047	167
1619622604.8280773	165
1619622607.0057209	166
1619622609.0822773	166
1619622611.1528435	168
1619622613.2300682	167
1619622615.3072894	166
1619622617.3726869	167
1619622619.4549131	166
1619622621.5315108	167
1619622623.6016862	167
1619622625.6788006	165
1619622627.81833	166
1619622629.8953419	163
1619622631.9725668	165
1619622634.1278317	166
1619622636.2044964	164
1619622638.4283414	164
1619622640.5055664	167
1619622642.5917509	166
1619622644.6689324	164
1619622646.877816	167
1619622648.954794	166
1619622651.0253541	166
1619622653.1021783	165
1619622655.179399	166
1619622657.272235	165
1619622659.3418775	167
1619622661.503826	167
1619622663.5966346	165
1619622665.6828258	165
1619622667.7589686	167
1619622669.8361917	167
1619622672.029436	168
1619622674.1847744	165
1619622676.2932398	167
1619622678.3694363	168
1619622680.5939288	166
1619622682.6867058	168
1619622684.7562857	167
1619622686.833437	166
1619622688.9414327	165
1619622691.0186567	168
1619622693.243151	166
1619622695.3203876	164
1619622697.3908212	166
1619622699.5525637	165
1619622701.6454103	167
1619622703.715972	167
1619622705.7931118	167
1619622707.9703145	166
1619622710.040881	167
1619622712.1180947	167
1619622714.1949685	167
1619622716.2654958	167
1619622718.3424344	165
1619622720.4196682	163
1619622722.5437677	166
1619622724.6143224	165
1619622726.6915529	165
1619622728.768233	165
1619622730.9235227	167
1619622733.000694	164
1619622735.0772939	168
1619622737.1478672	167
1619622739.2714992	165
1619622741.3487325	165
1619622743.4255652	165
1619622745.5652778	166
1619622747.6424947	166
1619622749.866654	168
1619622751.943769	164
1619622754.0299425	168
1619622756.1070857	167
1619622758.183345	167
1619622760.3537524	168
1619622762.4309726	168
1619622764.5082028	168
1619622766.601059	166
1619622768.787461	166
1619622770.862553	166
1619622772.9387877	166
1619622775.0093281	167
1619622777.1869514	167
1619622779.2639432	166
1619622781.3343859	167
1619622783.4115608	165
1619622785.4887404	166
1619622787.581588	167
1619622789.6517115	168
1619622791.72878	166
1619622793.8059933	165
1619622795.892142	167
1619622797.9693604	164
1619622800.0926075	167
1619622802.2388651	163
1619622804.3938344	165
1619622806.5542705	168
1619622808.6244247	165
1619622810.7015963	165
1619622812.7788184	163
1619622814.8493733	166
1619622816.9263248	164
1619622819.0343835	164
1619622821.1272275	164
1619622823.1977887	165
1619622825.2750068	164
1619622827.4147148	167
1619622829.4913821	166
1619622831.5685635	167
1619622833.6601884	166
1619622835.7307456	167
1619622837.8079658	165
1619622839.884789	165
1619622841.955303	166
1619622844.0325274	166
1619622846.1878705	166
1619622848.264698	166
1619622850.3419316	166
1619622852.4970257	167
1619622854.6434023	165
1619622856.7295926	166
1619622858.806592	167
1619622860.8838136	165
1619622862.9550362	166
1619622865.0306723	164
1619622867.1078918	165
1619622869.1782892	168
1619622871.3090403	167
1619622873.3796072	165
1619622875.4568424	167
1619622877.5340383	163
1619622879.6198068	168
1619622881.6970289	166
1619622883.7742152	167
1619622885.8447762	166
1619622887.921994	165
1619622889.998798	166
1619622892.069366	168
1619622894.146271	166
1619622896.2234855	167
1619622898.2940469	165
1619622900.370857	167
1619622902.4480672	169
1619622904.5184693	166
1619622906.6645546	165
1619622908.7872038	167
1619622910.980381	166
1619622913.050751	167
1619622915.1279688	166
1619622917.3211823	166
1619622919.3982198	164
1619622921.50668	166
1619622923.5768704	165
1619622925.6534398	164
1619622927.730664	166
1619622929.8166418	165
1619622931.893878	164
1619622933.9710987	166
1619622936.0639582	167
1619622938.1341672	165
1619622940.2111151	165
1619622942.2883022	165
1619622944.374488	165
1619622946.4517043	169
1619622948.528917	167
1619622950.5991218	167
1619622952.7455027	167
1619622954.8379238	165
1619622957.0467627	165
1619622959.1548953	168
1619622961.2410383	167
1619622963.3171487	164
1619622965.3943644	166
1619622967.4649315	164
1619622969.5414555	166
1619622971.6186752	166
1619622973.6892312	165
1619622975.8199759	166
1619622977.8899045	165
1619622979.9667604	164
1619622982.0439773	166
1619622984.129786	167
1619622986.2069883	168
1619622988.4314282	166
1619622990.5084589	166
1619622992.6013043	166
1619622994.6718695	166
1619622996.749006	166
1619622998.8417416	165
1619623000.9184995	168
1619623002.9890509	166
1619623005.0662007	167
1619623007.1746428	168
1619623009.2829967	167
1619623011.4070358	165
1619623013.4837797	163
1619623015.5543444	164
1619623017.7476003	165
1619623019.824546	167
1619623021.917388	167
1619623023.9879546	167
1619623026.0650542	165
1619623028.1419199	167
1619623030.2121632	168
1619623032.3206503	168
1619623034.3978822	166
1619623036.6052725	167
1619623038.682497	168
1619623040.7905846	166
1619623042.8610227	166
1619623045.007097	165
1619623047.0776556	166
1619623049.15445	167
1619623051.2316751	164
1619623053.3022358	165
1619623055.379466	165
1619623057.4566793	166
1619623059.5265856	166
1619623061.6038	164
1619623063.8126667	166
1619623065.889884	164
1619623067.960448	167
1619623070.037478	166
1619623072.114657	166
1619623074.1848917	165
1619623076.262048	166
1619623078.3392644	164
1619623080.4314287	167
1619623082.5176275	167
1619623084.5941923	165
1619623086.671414	164
1619623088.740925	166
1619623090.817916	167
1619623092.8950698	166
1619623094.9656217	166
1619623097.0428412	165
1619623099.1512978	165
1619623101.2280514	167
1619623103.2982316	165
1619623105.3754454	168
1619623107.4526715	164
1619623109.522316	167
1619623111.599537	167
1619623113.8240342	167
1619623115.901211	168
1619623118.1094716	166
1619623120.2019713	166
1619623122.2948174	166
1619623124.403286	167
1619623126.473853	167
1619623128.5823193	165
1619623130.6592174	164
1619623132.8139138	165
1619623134.8907125	167
1619623136.9679236	167
1619623139.1232607	166
1619623141.2692938	169
1619623143.4246252	164
1619623145.5866265	166
1619623147.6571777	166
1619623149.7338483	166
1619623151.810509	166
1619623153.8811018	168
1619623155.9583206	166
1619623158.0348942	165
1619623160.1207018	168
1619623162.3518517	164
1619623164.421467	166
1619623166.5299387	163
1619623168.6071591	167
1619623170.7845604	167
1619623172.8550496	164
1619623175.0326095	166
1619623177.1098044	167
1619623179.1799011	165
1619623181.341468	166
1619623183.4119964	167
1619623185.4892163	164
1619623187.5663354	166
1619623189.6587145	165
1619623191.7292755	168
1619623193.8061554	165
1619623195.8833797	167
1619623197.9539065	166
1619623200.0310392	163
1619623202.108309	167
1619623204.178827	166
1619623206.256052	165
1619623208.3327534	166
1619623210.4566407	165
1619623212.5272095	166
1619623214.6044312	167
1619623216.681654	166
1619623218.7744951	166
1619623220.8448515	166
1619623222.9220073	164
1619623225.061255	165
1619623227.1384645	165
1619623229.2313085	165
1619623231.3017077	168
1619623233.4636562	167
1619623235.5407953	165
1619623237.6113567	167
1619623239.68823	164
1619623241.7650368	166
1619623243.8356059	167
1619623245.9127743	166
1619623247.9899209	168
1619623250.075656	167
1619623252.152871	167
1619623254.2297094	167
1619623256.3225508	167
1619623258.393009	165
1619623260.4692705	166
1619623262.5464923	165
1619623264.632686	166
1619623266.7099116	165
1619623268.8871758	168
1619623270.9575508	166
1619623273.0341907	165
1619623275.196094	165
1619623277.2666364	167
1619623279.359489	166
1619623281.436551	165
1619623283.5914905	167
1619623285.6843407	165
1619623287.8776014	166
1619623289.954804	166
1619623292.0407653	165
1619623294.202647	166
1619623296.279302	168
1619623298.4028847	167
1619623300.4732702	168
1619623302.5504599	166
1619623304.6276848	168
1619623306.698247	166
1619623308.8758674	166
1619623310.9527528	167
1619623313.0455184	165
1619623315.115683	168
1619623317.3780296	168
1619623319.5333657	166
1619623321.6793582	166
1619623323.8347049	165
1619623325.9967058	166
1619623328.1520534	164
1619623330.313201	165
1619623332.4685414	168
1619623334.5613818	165
1619623336.638535	167
1619623338.7090986	169
1619623340.7861903	167
1619623342.863398	166
1619623345.0874162	165
1619623347.1579766	166
1619623349.2351897	168
1619623351.4126492	167
1619623353.5048661	165
1619623355.590945	167
1619623357.6681018	167
1619623359.7605927	168
1619623361.8376596	167
1619623363.9082315	165
1619623365.985405	169
1619623368.06262	168
1619623370.1487975	167
1619623372.2257571	163
1619623374.3025537	167
1619623376.3948114	167
1619623378.4809952	164
1619623380.5559483	165
1619623382.6327028	167
1619623384.70325	168
1619623386.7960498	166
1619623388.8884892	164
1619623390.965177	165
1619623393.0357387	166
1619623395.1129105	167
1619623397.1894724	165
1619623399.2600007	167
1619623401.4684582	167
1619623403.5451128	167
1619623405.6530054	167
1619623407.7302303	165
1619623409.8007834	167
1619623411.8776643	165
1619623413.9548876	167
1619623416.0633156	168
1619623418.202417	167
1619623420.2791283	166
1619623422.3872523	164
1619623424.457811	164
1619623426.5350304	166
1619623428.6122372	166
1619623430.7204628	164
1619623432.844502	168
1619623434.921398	169
1619623437.1302464	166
1619623439.2007115	168
1619623441.277166	166
1619623443.354341	167
1619623445.4940116	169
1619623447.6024923	164
1619623449.679295	168
1619623451.8340073	166
1619623453.9111655	168
1619623456.135654	167
1619623458.2597618	166
1619623460.3369856	167
1619623462.4073596	169
1619623464.4841948	167
1619623466.5614192	165
1619623468.6542702	168
1619623470.7255075	166
1619623472.9490108	166
1619623475.02623	167
1619623477.2507095	167
1619623479.326863	166
1619623481.403755	166
1619623483.474315	168
1619623485.5515451	166
1619623487.6911683	168
1619623489.768369	167
1619623491.8454401	167
1619623493.9150126	168
1619623496.1082163	163
1619623498.18544	165
1619623500.2559907	165
1619623502.3330493	168
1619623504.4102688	167
1619623506.5031176	168
1619623508.5718954	166
1619623510.6491146	166
1619623512.725616	163
1619623514.796166	165
1619623516.8733888	166
1619623518.9506052	164
1619623521.0366359	165
1619623523.2454553	166
1619623525.3222952	167
1619623527.3995135	167
1619623529.4700706	166
1619623531.6787603	165
1619623533.7558339	166
1619623535.833049	166
1619623537.987838	165
1619623540.0646281	164
1619623542.1415079	168
1619623544.2120674	169
1619623546.2892737	166
1619623548.498139	168
1619623550.606611	166
1619623552.8306823	165
1619623554.9075313	167
1619623557.131919	166
1619623559.2091386	164
1619623561.2793655	165
1619623563.4413736	168
1619623565.5119066	168
1619623567.6739104	169
1619623569.750651	168
1619623571.97495	164
1619623574.0455215	164
1619623576.1762288	166
1619623578.2467237	166
1619623580.42435	165
1619623582.501371	168
1619623584.571509	164
1619623586.6799412	168
1619623588.7571187	168
1619623590.981661	165
1619623593.089951	167
1619623595.2988214	167
1619623597.3760471	168
1619623599.4997244	168
1619623601.5767274	164
1619623603.6472204	167
1619623605.723883	167
1619623607.801014	166
1619623609.8872018	167
1619623611.96408	166
1619623614.1725757	164
1619623616.2654185	165
1619623618.3582249	168
1619623620.4972718	164
1619623622.5741527	167
1619623624.6447158	166
1619623626.7218857	164
1619623628.9303548	165
1619623631.0232	164
1619623633.2473488	164
1619623635.3245585	166
1619623637.3951225	167
1619623639.6261692	164
1619623641.7120287	167
1619623643.788771	167
1619623645.8654	168
1619623648.0363662	167
1619623650.1135442	166
1619623652.2217827	169
1619623654.298942	166
1619623656.3695009	167
1619623658.4457247	166
1619623660.522919	168
1619623662.7158163	165
1619623664.9024105	166
1619623667.0487845	165
1619623669.119295	164
1619623671.227442	168
1619623673.3027787	167
1619623675.526745	167
1619623677.603966	166
1619623679.828349	168
1619623681.9052365	166
1619623683.9980032	168
1619623686.222448	164
1619623688.2929938	165
1619623690.3698094	166
1619623692.4466896	164
1619623694.5395384	167
1619623696.6100929	167
1619623698.6873097	167
1619623700.764538	166
[truncated: 41,700 more rows]
