# Supplementary material for: An integrated self-optimizing programmable chemical synthesis and reaction engine
Source: Nat Commun. 2024 Feb 9;15:1240. doi: 10.1038/s41467-024-45444-3 (PMC10858227; doi:10.1038/s41467-024-45444-3)
Supplement: Supplementary file 3 — Source Data [file 41467_2024_45444_MOESM3_ESM.zip › Source Data/figure_4/c/rgb.csv]

time	red	green	blue	clear
1632319343.2316022	852	1067	1323	3415
1632319347.1434526	852	1067	1323	3412
1632319350.9432378	851	1066	1323	3411
1632319354.520084	850	1065	1322	3407
1632319358.2690191	849	1064	1322	3406
1632319362.049563	849	1063	1321	3406
1632319366.2493258	849	1064	1321	3403
1632319370.311778	848	1062	1320	3403
1632319374.6973178	848	1062	1320	3400
1632319378.6810827	847	1061	1320	3400
1632319382.2338874	845	1060	1321	3400
1632319386.4575746	848	1063	1323	3405
1632319390.785534	848	1063	1323	3404
1632319394.707138	848	1063	1324	3405
1632319398.292967	848	1063	1324	3406
1632319402.1520767	848	1064	1325	3410
1632319406.5523553	847	1061	1323	3403
1632319410.5677037	846	1061	1324	3405
1632319414.4621747	847	1062	1324	3405
1632319418.832337	847	1061	1323	3405
1632319422.360421	846	1061	1324	3405
1632319425.8848693	847	1062	1326	3409
1632319429.6622791	846	1061	1326	3407
1632319434.0376883	846	1061	1326	3406
1632319437.6284926	846	1061	1327	3408
1632319441.1404977	846	1061	1327	3406
1632319445.458713	845	1059	1325	3402
1632319449.4665818	843	1059	1326	3401
1632319453.0815198	845	1061	1326	3401
1632319457.1199987	844	1058	1326	3406
1632319460.9349027	846	1062	1329	3413
1632319465.0017798	845	1062	1329	3415
1632319469.445088	846	1060	1329	3411
1632319473.3618178	845	1060	1329	3411
1632319476.9149597	845	1062	1330	3413
1632319481.2363524	847	1062	1330	3413
1632319485.151175	846	1061	1329	3411
1632319488.7180982	845	1060	1328	3405
1632319492.7873445	845	1061	1329	3410
1632319497.1054003	841	1040	1300	3316
1632319500.7558143	809	1018	1274	3269
1632319504.5939858	807	1015	1273	3266
1632319508.969019	805	1015	1273	3267
1632319513.0367284	805	1015	1274	3269
1632319517.4183688	805	1014	1274	3269
1632319521.2802448	805	1015	1273	3269
1632319524.8461447	806	1016	1272	3268
1632319528.6189184	805	1015	1271	3267
1632319532.9349332	806	1015	1272	3271
1632319536.8188612	805	1016	1273	3273
1632319540.4650497	806	1015	1274	3274
1632319544.593646	806	1015	1274	3275
1632319548.9700136	805	1016	1274	3279
1632319552.9253643	805	1016	1273	3277
1632319556.4503393	806	1016	1272	3277
1632319560.7582047	806	1016	1272	3275
1632319564.6500268	806	1016	1272	3278
1632319568.2209525	806	1016	1273	3277
1632319572.5380645	807	1018	1270	3268
1632319576.5622604	790	1002	1247	3218
1632319580.1334922	789	1005	1252	3234
1632319584.4205024	791	1005	1252	3233
1632319588.3964362	791	1005	1252	3231
1632319591.9308755	790	1005	1252	3233
1632319596.3448274	790	1005	1252	3234
1632319599.922704	790	1004	1251	3232
1632319603.4845502	790	1004	1251	3232
1632319607.8883264	790	1004	1251	3230
1632319611.8101459	790	1005	1253	3233
1632319615.3360238	790	1005	1254	3232
1632319619.6638498	790	1005	1253	3232
1632319623.6256313	791	1005	1253	3231
1632319627.1723995	788	1000	1248	3224
1632319630.9532714	785	1000	1254	3216
1632319634.521729	786	999	1255	3217
1632319636.846222	786	1000	1256	3218
1632319639.3092816	786	1000	1259	3220
1632319640.99666	786	1001	1265	3222
1632319643.3090003	787	1001	1269	3223
1632319645.8507633	788	1001	1272	3226
1632319649.4322584	788	1002	1273	3239
1632319653.0104334	781	990	1258	3210
1632319657.4174995	780	991	1260	3219
1632319661.3703523	780	987	1243	3208
1632319664.9690592	777	986	1237	3174
1632319669.3127353	776	987	1237	3169
1632319673.3437066	777	990	1239	3189
1632319677.6814702	777	991	1235	3181
1632319681.7124422	776	992	1239	3184
1632319685.3633263	778	990	1241	3191
1632319688.9414296	779	989	1237	3178
1632319692.7692883	778	993	1244	3187
1632319697.183583	781	991	1241	3195
1632319701.0426912	778	990	1244	3207
1632319704.5997128	780	991	1244	3197
1632319708.146385	780	993	1247	3201
1632319711.712795	781	995	1247	3202
1632319716.0436172	779	990	1250	3202
1632319720.0885427	776	990	1240	3210
1632319723.6664183	779	988	1242	3188
1632319727.5885036	780	990	1245	3198
1632319731.4007416	779	987	1244	3205
1632319735.7227461	781	992	1245	3206
1632319739.2696056	781	989	1242	3201
1632319742.800609	782	993	1244	3216
1632319747.1084251	778	991	1248	3209
1632319751.155019	781	995	1249	3199
1632319754.6943536	781	992	1242	3208
1632319758.2409778	782	994	1249	3219
1632319762.631303	783	992	1245	3205
1632319766.5492785	783	992	1244	3206
1632319770.1427753	782	992	1243	3204
1632319773.7519004	781	993	1248	3214
1632319777.6014946	781	995	1245	3208
1632319781.9605703	782	988	1240	3202
1632319785.9069204	780	995	1245	3208
1632319789.5472946	782	989	1248	3211
1632319793.937609	779	991	1248	3214
1632319797.8366838	781	992	1248	3219
1632319801.4301805	782	990	1247	3216
1632319804.9712045	782	993	1245	3208
1632319809.3302798	781	994	1247	3200
1632319813.2987525	779	989	1241	3196
1632319817.2912364	781	993	1244	3201
1632319820.8540733	781	990	1245	3207
1632319825.2537444	780	992	1245	3210
1632319829.222221	782	994	1248	3210
1632319833.6584668	784	999	1249	3225
1632319837.5394983	606	754	1047	2493
1632319841.1738977	575	759	1057	2537
1632319844.723771	573	753	1066	2556
1632319849.2609913	571	758	1055	2549
1632319852.9013705	573	757	1046	2538
1632319856.4203215	576	759	1038	2527
1632319860.8262691	563	740	1031	2472
1632319864.7727368	559	733	1022	2457
1632319868.2883391	561	743	1022	2467
1632319872.6942832	565	742	1030	2483
1632319876.7198715	552	736	1021	2463
1632319880.282125	567	737	1023	2475
1632319884.41565	565	743	1021	2463
1632319888.7434757	563	742	1039	2435
1632319892.3057275	558	741	1038	2464
1632319895.8601959	563	746	1028	2458
1632319898.4805934	549	741	1025	2441
1632319900.998499	563	749	1025	2443
1632319903.8071082	565	749	1017	2444
1632319906.557015	565	751	1017	2454
1632319909.322676	568	754	1031	2451
1632319912.2443469	568	758	1036	2488
1632319914.9892504	573	765	1046	2491
1632319917.7390597	571	764	1040	2469
1632319920.6399944	570	758	1015	2439
1632319923.4023771	568	755	1012	2435
1632319926.1383178	570	759	1020	2451
1632319928.9349964	576	766	1027	2462
1632319931.747302	579	769	1028	2483
1632319934.5224755	581	770	1023	2482
1632319937.2879052	582	770	1019	2483
1632319940.0967875	574	764	1014	2476
1632319942.8588867	581	764	1012	2473
1632319945.6726475	578	766	1010	2472
1632319948.4693239	582	767	1011	2481
1632319951.26601	583	769	1013	2488
1632319954.0446458	584	770	1015	2496
1632319956.802193	581	764	1013	2486
1632319959.651267	585	772	1017	2499
1632319962.4427154	585	774	1019	2504
1632319965.2675805	578	772	1019	2504
1632319967.9861479	589	780	1024	2514
1632319970.7986457	591	783	1027	2522
1632319973.9964736	594	786	1029	2530
1632319976.7031114	597	791	1032	2535
1632319979.545679	598	793	1035	2543
1632319982.7147863	598	796	1037	2548
1632319985.4023218	601	800	1041	2557
1632319988.2640164	604	803	1044	2563
1632319991.1231937	605	807	1047	2572
1632319993.7638278	609	813	1051	2580
1632319996.5806386	612	819	1059	2598
1632319999.3929436	611	820	1068	2616
1632320002.1157076	620	826	1076	2637
1632320004.8811429	624	829	1083	2654
1632320007.6206405	625	830	1085	2664
1632320010.401695	626	831	1091	2670
1632320013.2505965	626	833	1089	2672
1632320015.984784	627	833	1089	2676
1632320018.847058	627	834	1092	2678
1632320022.0189352	628	836	1092	2684
1632320025.1936212	630	838	1093	2687
1632320028.693416	631	839	1097	2693
1632320032.0573523	630	837	1099	2699
1632320035.1979806	633	842	1099	2700
1632320037.983742	632	842	1100	2685
1632320040.8586507	632	843	1101	2706
1632320043.6241963	630	843	1103	2713
1632320046.3739674	628	841	1106	2717
1632320049.3154228	636	839	1108	2712
1632320051.9871128	634	848	1112	2729
1632320054.756496	636	850	1116	2737
1632320057.5219293	638	852	1118	2740
1632320060.2873633	638	853	1119	2744
1632320062.995043	639	854	1121	2747
1632320065.822971	639	855	1123	2752
1632320068.6715534	638	854	1123	2748
1632320071.4526114	640	858	1127	2760
1632320074.2186089	641	858	1130	2764
1632320077.0073063	641	860	1132	2770
1632320079.8195744	642	860	1135	2773
1632320083.0381393	643	861	1137	2775
1632320085.803572	643	863	1140	2780
1632320088.558195	642	862	1141	2782
1632320091.4488435	644	865	1143	2788
1632320094.1250842	644	867	1145	2792
1632320096.9217274	636	860	1144	2789
1632320099.7106128	645	867	1148	2794
1632320102.444799	646	869	1148	2801
1632320105.2417018	647	871	1150	2804
1632320108.1165018	648	871	1152	2811
1632320110.8819356	648	872	1153	2811
1632320113.631747	646	871	1154	2811
1632320116.527089	649	873	1155	2817
1632320119.2456255	647	873	1155	2816
1632320122.0161102	649	875	1157	2821
1632320124.7661438	650	876	1158	2824
1632320127.5628037	650	877	1160	2827
1632320130.2690997	651	877	1161	2829
1632320133.0503836	652	879	1162	2832
1632320135.9441602	651	879	1161	2832
1632320138.678346	652	880	1162	2833
1632320141.4750266	653	880	1163	2837
1632320144.2296624	652	881	1163	2837
1632320147.0732512	654	882	1164	2841
1632320149.90783	653	882	1164	2840
1632320152.7046947	654	882	1165	2842
1632320155.4187016	654	883	1165	2845
1632320158.2779744	655	884	1165	2846
1632320161.0459378	655	885	1165	2847
1632320163.7957468	656	885	1166	2845
1632320166.7019506	657	885	1166	2849
1632320169.4674213	655	884	1166	2850
1632320172.2684875	657	886	1165	2848
1632320175.0185165	657	884	1165	2850
1632320177.8669183	657	887	1165	2849
1632320180.6170385	657	886	1164	2850
1632320183.3670707	657	887	1164	2849
1632320186.168666	658	887	1164	2852
1632320188.965348	657	886	1163	2851
1632320191.734653	657	888	1163	2853
1632320194.5782428	657	888	1163	2851
1632320197.3112783	658	889	1162	2850
1632320200.1391728	658	888	1161	2851
1632320202.9072547	658	888	1161	2851
1632320205.7041516	658	889	1161	2851
1632320208.525175	660	890	1160	2853
1632320211.2907958	659	889	1160	2853
1632320214.05951	659	890	1160	2850
1632320216.8720047	654	886	1156	2842
1632320219.7197123	657	887	1155	2840
1632320222.5007699	657	886	1155	2844
1632320225.3132975	657	887	1154	2842
1632320228.125606	659	888	1153	2846
1632320230.9425654	660	888	1155	2849
1632320234.2239013	660	889	1156	2851
1632320237.4270265	660	889	1155	2851
1632320240.1533973	660	889	1154	2853
1632320242.9503	661	890	1153	2850
1632320245.8251028	660	890	1153	2852
1632320248.5945888	660	890	1153	2848
1632320251.3600235	661	891	1153	2853
1632320254.113747	662	891	1153	2852
1632320256.8166845	661	891	1153	2854
1632320259.7119117	662	891	1152	2850
1632320263.0556145	662	891	1151	2851
1632320266.1803968	662	892	1152	2854
1632320269.5239165	662	892	1152	2853
1632320272.664323	662	892	1151	2852
1632320275.4178202	661	893	1151	2852
1632320278.277254	662	891	1150	2850
1632320281.073937	663	892	1149	2848
1632320283.8081222	662	892	1149	2848
1632320286.651675	663	892	1148	2847
1632320289.9014518	661	890	1146	2840
1632320292.6045468	661	888	1145	2837
1632320295.495231	661	888	1144	2834
1632320298.291914	660	888	1143	2836
1632320301.0417216	661	888	1143	2836
1632320303.822782	660	888	1143	2836
1632320306.635059	661	887	1142	2830
1632320309.791118	661	888	1139	2830
1632320313.0096426	662	887	1140	2833
1632320316.243797	662	888	1140	2831
1632320318.94991	661	887	1139	2833
1632320321.7778404	663	888	1138	2808
1632320324.574521	659	885	1136	2826
1632320327.4180384	656	881	1133	2815
1632320330.230379	658	882	1133	2815
1632320333.0426857	657	881	1131	2813
1632320335.792496	657	881	1129	2811
1632320338.557927	656	874	1126	2804
1632320341.354608	657	879	1127	2804
1632320344.2137501	656	879	1125	2805
1632320346.9948425	656	879	1124	2801
1632320349.8227713	656	879	1125	2801
1632320352.619454	655	878	1123	2797
1632320355.416134	655	879	1124	2798
1632320358.1815674	655	878	1122	2797
1632320360.9626253	656	877	1122	2797
1632320363.8686733	655	879	1121	2796
1632320367.243439	655	877	1119	2793
1632320370.47759	654	877	1118	2789
1632320373.258647	654	876	1117	2786
1632320376.0552924	655	875	1116	2786
1632320378.7738898	647	869	1113	2774
1632320381.5705724	652	872	1113	2773
1632320384.4922445	651	871	1113	2771
1632320387.2420166	651	872	1112	2771
1632320389.9449916	651	871	1112	2769
1632320392.8354158	650	871	1111	2770
1632320395.6633465	649	869	1111	2768
1632320398.4287791	651	870	1111	2766
1632320401.2410858	651	870	1111	2767
1632320404.0221424	650	869	1110	2764
1632320406.9438128	651	870	1110	2764
1632320410.2404613	649	870	1109	2749
1632320413.4746113	648	866	1107	2756
1632320416.240045	648	857	1104	2746
1632320419.0054777	647	865	1106	2753
1632320421.9427767	647	865	1107	2754
1632320424.630089	648	866	1107	2752
1632320427.395523	647	865	1106	2753
1632320430.1609547	647	866	1108	2754
1632320432.942014	647	866	1107	2754
1632320435.7230697	648	866	1107	2755
1632320438.608402	647	867	1108	2757
1632320441.326962	648	867	1110	2759
1632320444.0767715	648	867	1110	2758
1632320446.8422053	648	868	1110	2762
1632320449.7013824	649	869	1111	2765
1632320452.5293112	649	869	1112	2761
1632320455.3728642	649	869	1113	2765
1632320458.1539223	649	870	1114	2766
1632320460.9505856	650	870	1115	2763
1632320463.684789	650	870	1115	2769
1632320466.512718	650	863	1113	2763
1632320469.309399	649	870	1115	2768
1632320472.0904558	649	870	1116	2767
1632320474.8871372	649	870	1118	2770
1632320477.5900753	650	871	1119	2772
1632320480.3867567	650	872	1121	2766
1632320483.1521916	647	870	1120	2774
1632320485.9801197	649	872	1121	2778
1632320488.7455518	650	873	1124	2780
1632320491.5891056	651	874	1125	2783
1632320494.2920434	652	874	1126	2787
1632320497.2137153	653	877	1128	2791
1632320499.9166534	653	876	1129	2795
1632320502.7758305	654	870	1127	2788
1632320505.5881357	651	874	1128	2791
1632320508.3535693	652	875	1129	2790
1632320511.1658757	653	875	1131	2794
1632320513.9313092	652	876	1132	2795
1632320516.7592373	653	877	1133	2800
1632320519.5246687	652	877	1135	2802
1632320522.3526	654	877	1136	2802
1632320525.2430263	654	879	1137	2804
1632320527.9146786	654	879	1138	2806
1632320530.7113943	654	881	1140	2811
1632320533.5237007	655	881	1140	2812
1632320536.2891333	655	881	1141	2814
1632320539.0545673	656	882	1134	2786
1632320541.8512475	650	875	1137	2796
1632320544.679179	650	876	1138	2801
1632320547.4133623	652	877	1140	2807
1632320550.1944194	652	878	1142	2811
1632320552.8953826	654	879	1143	2815
1632320555.754559	654	880	1144	2816
1632320558.5199924	655	882	1147	2821
1632320561.2983239	655	883	1147	2823
1632320564.0637565	656	884	1150	2829
1632320566.9229698	657	884	1151	2830
1632320570.0790026	657	886	1152	2833
1632320572.8444347	657	886	1154	2835
1632320575.6567392	659	887	1155	2835
1632320578.344054	658	887	1156	2838
1632320581.1407347	660	888	1157	2840
1632320583.8905442	658	889	1158	2844
1632320586.7184749	660	890	1158	2847
1632320589.4995315	660	890	1159	2850
1632320592.2805889	661	890	1161	2850
1632320595.1084585	661	890	1162	2853
1632320597.858325	661	892	1162	2852
1632320600.6550086	658	891	1162	2855
1632320603.467275	661	891	1163	2852
1632320606.279619	661	891	1163	2852
1632320609.0450518	661	891	1164	2857
1632320611.826111	662	893	1165	2860
1632320614.7165356	661	893	1166	2862
1632320617.4819682	663	894	1167	2864
1632320620.2317774	663	895	1169	2864
1632320623.106578	663	895	1170	2869
1632320625.9188824	664	896	1171	2868
1632320628.6061966	665	896	1172	2873
1632320631.402878	665	897	1173	2874
1632320634.2308073	664	897	1173	2878
1632320636.9493685	665	899	1175	2880
1632320639.7460506	665	898	1175	2882
1632320642.5427306	666	898	1176	2884
1632320645.3706532	666	898	1176	2880
1632320648.1360915	666	899	1175	2882
1632320650.9015274	665	899	1177	2886
1632320653.713832	666	899	1178	2885
1632320656.5417604	667	899	1178	2888
1632320659.3228178	666	900	1178	2888
1632320662.1038754	666	901	1180	2891
1632320665.0099242	666	901	1179	2892
1632320667.6816146	667	902	1181	2895
1632320670.4626746	667	901	1181	2892
1632320673.2281046	667	902	1181	2893
1632320676.102908	668	903	1182	2895
1632320678.7277243	668	902	1182	2895
1632320681.2932913	668	902	1182	2898
1632320683.808743	668	902	1183	2896
1632320686.6054232	668	903	1183	2897
1632320689.464601	667	903	1183	2901
1632320692.2456582	668	903	1183	2900
1632320695.042339	669	904	1184	2902
1632320697.7765245	669	904	1182	2889
1632320700.5575478	666	900	1182	2891
1632320703.385511	665	899	1181	2891
1632320706.1509078	666	901	1181	2893
1632320708.9476259	667	901	1182	2894
1632320711.7755551	667	902	1183	2899
1632320714.4784935	667	902	1183	2899
1632320717.3376694	668	902	1184	2901
1632320720.2437189	669	903	1185	2903
1632320722.915409	667	904	1185	2903
1632320725.7120888	668	905	1186	2907
1632320728.5243945	667	902	1183	2897
1632320731.2429564	667	902	1183	2898
1632320734.1333811	667	901	1183	2896
1632320737.258164	667	902	1184	2900
1632320740.4454439	669	904	1185	2902
1632320743.070262	669	904	1186	2907
1632320745.5857122	669	904	1187	2908
1632320748.2886498	670	905	1188	2912
1632320751.1790779	669	906	1189	2915
1632320753.835105	671	908	1190	2916
1632320756.7099411	671	907	1190	2915
1632320759.600369	670	908	1191	2917
1632320762.3501754	671	909	1191	2920
1632320765.1624813	672	909	1191	2917
1632320768.006035	672	910	1192	2920
1632320770.802716	672	909	1192	2923
1632320773.552525	672	910	1193	2924
1632320776.3335476	672	911	1193	2926
1632320779.145888	673	910	1194	2924
1632320781.926944	672	912	1194	2925
1632320784.7080019	673	911	1195	2926
1632320787.48906	673	910	1194	2929
1632320790.848202	673	911	1195	2932
1632320794.1917212	673	912	1196	2934
1632320797.519615	673	912	1196	2932
1632320800.7940533	674	911	1197	2901
1632320803.6845906	671	908	1192	2920
1632320806.340631	671	908	1192	2920
1632320809.1373389	670	907	1192	2919
1632320811.9965155	671	909	1193	2922
1632320814.730702	671	909	1193	2924
1632320817.5273817	672	910	1194	2926
1632320820.4959252	672	910	1195	2929
1632320823.1363676	673	910	1196	2929
1632320825.8861778	673	911	1197	2929
1632320828.714107	673	912	1197	2931
1632320831.4482949	673	912	1197	2935
1632320834.3074317	674	912	1198	2933
1632320837.0729034	675	914	1199	2936
1632320839.9164565	674	914	1199	2939
1632320843.088111	675	914	1200	2937
1632320845.9160395	675	914	1200	2938
1632320848.72831	675	913	1200	2938
1632320851.5094032	675	910	1198	2932
1632320854.2591758	674	911	1197	2929
1632320857.0402312	673	911	1197	2929
1632320859.8213274	673	911	1197	2932
1632320862.6648798	674	913	1197	2936
1632320865.4146903	674	912	1198	2936
1632320868.2113702	675	913	1200	2939
1632320870.9924273	675	914	1200	2940
1632320873.757861	675	916	1201	2944
1632320876.585765	675	915	1201	2945
1632320879.3668473	675	916	1202	2945
1632320882.2260234	676	916	1202	2948
1632320885.1164508	676	917	1203	2947
1632320887.6475236	675	914	1201	2939
1632320890.22547	674	913	1200	2928
1632320892.8502877	673	911	1199	2934
1632320895.6782181	674	914	1199	2935
1632320898.396756	674	913	1199	2936
1632320901.2559562	675	914	1200	2939
1632320904.083885	675	915	1201	2946
1632320906.9118137	676	915	1202	2946
1632320909.8803596	676	916	1202	2949
1632320912.640922	677	917	1203	2952
1632320915.3308551	677	918	1204	2950
1632320918.1427817	678	918	1205	2952
1632320921.309633	677	918	1205	2953
1632320924.0966012	679	918	1205	2956
1632320926.8135624	678	918	1206	2954
1632320929.6888158	679	920	1207	2957
1632320932.3913407	678	920	1207	2957
1632320935.2188303	679	921	1208	2961
1632320937.9846668	679	921	1207	2962
1632320940.829173	681	922	1208	2960
1632320943.522561	680	921	1209	2962
1632320946.3160012	681	922	1209	2962
1632320949.174029	680	922	1208	2964
1632320951.9253879	680	922	1209	2964
1632320954.6727738	680	922	1209	2966
1632320957.4840124	681	922	1209	2965
1632320960.29362	681	923	1210	2965
1632320963.0265915	681	923	1209	2964
1632320965.8085575	681	923	1209	2968
1632320969.0503347	681	923	1210	2965
1632320971.7754786	681	924	1210	2970
1632320974.5880022	681	923	1211	2970
1632320977.415933	682	924	1211	2969
1632320980.1188688	682	923	1211	2969
1632320982.8998892	682	925	1212	2971
1632320985.680984	681	924	1211	2968
1632320988.4620419	682	925	1212	2972
1632320991.2587225	681	924	1212	2970
1632320993.9460366	682	926	1212	2973
1632320996.789589	683	924	1213	2972
1632320999.6331048	683	926	1213	2975
1632321002.4141998	682	925	1213	2975
1632321005.19522	683	926	1213	2978
1632321007.9919386	684	926	1214	2974
1632321010.6792521	684	927	1214	2979
1632321013.4759328	683	927	1215	2979
1632321016.41323	683	928	1214	2979
1632321019.1161687	683	927	1214	2977
1632321021.8972256	684	926	1214	2977
1632321024.6626592	684	927	1215	2981
1632321027.506213	684	927	1215	2979
1632321030.7247388	684	928	1216	2980
1632321034.118881	685	928	1216	2985
1632321037.2435496	684	928	1216	2981
1632321040.0559697	682	927	1215	2979
1632321042.8957794	684	928	1215	2981
1632321045.7862003	684	928	1216	2983
1632321048.4578898	685	928	1217	2982
1632321051.379541	686	929	1217	2986
1632321054.2231147	685	929	1217	2986
1632321057.0041735	685	930	1217	2988
1632321059.753981	684	930	1218	2990
1632321062.597536	686	929	1218	2987
1632321065.4254656	685	930	1219	2989
1632321068.690863	685	931	1219	2989
1632321071.5656652	685	930	1218	2990
1632321074.3935935	686	930	1218	2991
1632321077.143403	686	931	1219	2990
1632321079.9088361	687	932	1220	2994
1632321082.6586452	686	932	1220	2992
1632321085.4553254	687	932	1220	2996
1632321088.2988794	687	932	1220	2996
1632321091.0330646	687	932	1221	2993
1632321093.860993	687	932	1221	2997
1632321096.657675	687	933	1220	2995
1632321099.4231086	687	932	1221	2997
1632321102.2354145	688	932	1221	2995
1632321104.938314	687	933	1221	2998
1632321107.7350328	687	932	1221	2995
1632321110.5004656	687	933	1222	3003
1632321113.3283613	688	934	1222	3001
1632321116.0937908	688	934	1223	3002
1632321118.8592265	689	934	1223	3002
1632321121.655943	688	935	1224	3004
1632321124.4994955	689	934	1223	3004
1632321127.3118007	689	935	1223	3002
1632321130.092858	688	934	1224	3005
1632321132.8426304	690	935	1224	3005
1632321135.6236875	688	936	1224	3006
1632321138.5297363	690	935	1224	3005
1632321141.3264565	689	935	1225	3006
1632321144.0918913	690	936	1225	3007
1632321146.841698	691	937	1226	3011
1632321149.7008755	690	937	1225	3009
1632321152.497556	691	937	1226	3009
1632321155.231745	690	937	1226	3010
1632321157.9815528	690	937	1226	3013
1632321160.856353	690	937	1226	3013
1632321163.6217859	691	937	1226	3011
1632321166.401089	691	938	1226	3012
1632321169.2133937	690	938	1226	3013
1632321172.0100756	690	938	1227	3016
1632321174.806757	692	938	1227	3017
1632321177.5721893	692	938	1227	3016
1632321180.3532472	690	938	1227	3015
1632321183.2124236	692	939	1227	3017
1632321185.9309618	691	938	1227	3018
1632321188.7432914	692	939	1227	3016
1632321191.633717	692	939	1228	3019
1632321194.8991165	692	939	1229	3020
1632321197.6176758	693	941	1228	3022
1632321200.4612298	692	940	1229	3024
1632321203.226662	693	940	1229	3022
1632321205.9920964	693	940	1230	3022
1632321208.820026	693	941	1229	3023
1632321211.6810434	693	942	1230	3025
1632321214.4933481	693	941	1230	3025
1632321217.2587821	694	941	1229	3024
1632321220.0867105	693	941	1230	3026
1632321222.8365223	694	942	1230	3026
1632321225.6019554	694	941	1231	3025
1632321228.3673875	694	941	1230	3026
1632321231.289022	690	933	1205	2923
1632321234.4138436	678	913	1183	2930
1632321237.7729862	680	916	1185	2938
1632321240.6790352	682	916	1185	2939
1632321243.3038158	683	917	1187	2943
1632321245.8193042	683	917	1187	2944
1632321248.4753325	684	918	1188	2948
1632321251.2095544	684	920	1188	2954
1632321253.9749897	686	920	1190	2956
1632321256.740421	686	921	1191	2956
1632321259.5214791	687	922	1193	2959
1632321262.3181252	687	924	1193	2966
1632321265.0054734	688	925	1194	2962
1632321267.8177438	687	924	1194	2967
1632321270.661334	680	920	1192	2959
1632321273.3798695	687	924	1193	2964
1632321276.2234466	687	924	1194	2965
1632321279.0201275	688	925	1194	2967
1632321281.723066	688	926	1194	2969
1632321284.5509236	689	926	1196	2972
1632321287.2983704	689	926	1196	2974
1632321290.1106775	690	928	1197	2974
1632321292.9073558	689	928	1197	2974
1632321295.7196617	691	929	1198	2978
1632321298.453848	690	929	1199	2979
1632321301.2505307	692	930	1200	2982
1632321304.0158498	691	930	1200	2980
1632321306.7970183	691	931	1201	2984
1632321310.0467925	692	931	1202	2985
1632321313.4059355	693	932	1202	2989
1632321316.6869586	693	933	1203	2989
1632321319.8273664	693	932	1204	2989
1632321323.0927665	694	934	1204	2988
1632321325.873822	693	933	1204	2992
1632321328.6080077	694	935	1205	2996
1632321331.545304	694	935	1206	2998
1632321334.2169933	695	936	1206	2999
1632321337.029301	695	935	1207	2999
1632321339.7947345	694	937	1207	2998
1632321342.5914142	695	937	1208	3002
1632321345.434966	696	936	1208	3000
1632321348.2785203	696	937	1209	3002
1632321351.0595777	695	937	1209	3006
1632321353.809387	696	938	1210	3006
1632321356.590444	696	938	1210	3006
1632321359.402748	697	938	1210	3005
1632321362.1838074	696	938	1210	3008
1632321364.94924	697	939	1211	3010
1632321367.808419	698	940	1212	3014
1632321370.6207213	698	939	1213	3011
1632321373.3705318	698	939	1213	3013
1632321376.12034	697	940	1215	3014
1632321379.0420136	698	941	1214	3018
1632321382.0730534	698	941	1214	3015
1632321385.3072052	700	943	1215	3020
1632321388.1038854	699	941	1216	3019
1632321390.8380723	699	943	1216	3020
1632321393.6191285	699	943	1217	3020
1632321396.5408006	699	943	1217	3021
1632321399.2124906	700	944	1218	3025
1632321402.0559533	700	944	1218	3024
1632321404.8214774	700	945	1219	3028
1632321407.6984913	700	945	1219	3027
1632321410.432678	701	945	1220	3030
1632321413.19811	700	944	1220	3029
1632321415.9635446	702	946	1221	3033
1632321418.760225	701	945	1220	3030
1632321421.541153	701	946	1221	3034
1632321424.2445147	701	946	1221	3033
1632321427.1349394	702	947	1222	3033
1632321429.822252	702	947	1222	3033
1632321432.7283008	702	948	1222	3038
1632321435.6187255	703	947	1223	3039
1632321438.7903802	702	947	1223	3039
1632321441.524567	703	948	1224	3040
1632321444.3837056	704	949	1225	3042
1632321447.7428496	703	949	1225	3043
1632321451.0394955	702	949	1225	3043
1632321453.883085	704	950	1226	3043
1632321456.6641438	705	950	1227	3046
1632321459.4451997	704	950	1227	3046
1632321462.2262602	705	951	1227	3048
1632321464.9760668	705	950	1228	3048
1632321467.8508697	705	951	1228	3046
1632321470.6475496	703	951	1228	3051
1632321473.444233	705	952	1228	3049
1632321476.194041	703	951	1228	3050
1632321479.1156752	704	951	1228	3050
1632321481.818613	704	952	1230	3055
1632321484.5997071	706	953	1230	3055
1632321487.3963885	705	953	1231	3059
1632321490.1461983	707	953	1232	3057
1632321492.9897504	707	954	1232	3057
1632321495.8333058	706	954	1232	3061
1632321498.6299875	707	955	1232	3057
1632321501.3797944	706	954	1233	3059
1632321504.2233486	706	954	1233	3061
1632321507.0044053	708	955	1233	3064
1632321509.7854636	707	955	1233	3062
1632321512.629015	707	955	1234	3061
1632321515.3944497	707	955	1234	3061
1632321518.1598818	707	956	1234	3064
1632321521.0034359	706	955	1234	3064
1632321523.8157427	708	956	1235	3063
1632321526.5499272	707	955	1234	3066
1632321529.3362079	708	956	1235	3063
1632321532.10164	707	956	1235	3067
1632321534.9451947	708	957	1235	3065
1632321537.757498	708	956	1236	3067
1632321540.4916828	707	955	1235	3066
1632321543.3352387	708	956	1236	3070
1632321546.241287	707	956	1236	3070
1632321548.8348541	708	957	1236	3070
1632321551.6471615	708	956	1237	3068
1632321554.39697	709	958	1237	3072
1632321557.240525	708	956	1236	3067
1632321560.005957	708	957	1236	3070
1632321562.8026392	707	957	1236	3072
1632321565.5680716	708	958	1237	3072
1632321568.3647518	708	957	1238	3072
1632321571.1145623	709	958	1238	3074
1632321573.9934795	710	958	1237	3075
1632321576.8224316	709	957	1237	3073
1632321579.592264	709	958	1238	3074
1632321582.3882008	708	958	1237	3076
1632321585.1995192	709	959	1238	3075
1632321588.0011055	709	957	1238	3074
1632321590.7184303	709	958	1239	3074
1632321593.5939527	709	959	1239	3076
1632321596.3123012	709	959	1238	3077
1632321599.0493495	708	958	1239	3077
1632321601.8640292	709	959	1239	3076
1632321604.6137035	710	958	1240	3077
1632321607.3159368	710	959	1240	3082
1632321610.1264691	710	959	1240	3080
1632321612.9539835	710	960	1240	3079
1632321615.7633588	710	959	1240	3080
1632321618.4342449	711	960	1240	3080
1632321621.3122187	710	959	1240	3080
1632321624.0472105	711	961	1241	3080
1632321626.812096	709	959	1240	3081
1632321629.6259391	711	961	1241	3082
1632321632.3928916	710	961	1241	3082
1632321635.0972638	711	962	1241	3083
1632321637.9062505	710	961	1241	3083
1632321640.6927109	711	961	1241	3081
1632321643.5156026	711	961	1241	3081
1632321646.4055064	710	960	1241	3082
1632321649.1584969	711	961	1241	3083
1632321652.0424535	711	961	1242	3087
1632321654.8197951	712	962	1242	3082
1632321657.5846117	711	961	1242	3086
1632321660.3556352	712	961	1242	3084
1632321663.2415738	712	963	1241	3085
1632321665.9794378	711	963	1241	3086
1632321668.7300096	713	963	1242	3088
1632321671.5588613	712	962	1243	3088
1632321674.2922354	709	958	1237	3074
1632321677.1142795	709	958	1237	3076
1632321679.8844173	710	959	1237	3078
1632321682.6355429	711	959	1237	3078
1632321685.5559514	712	960	1239	3080
1632321688.2169554	711	960	1239	3082
1632321691.0264444	712	961	1239	3082
1632321693.836919	711	961	1239	3085
1632321696.6023529	713	963	1240	3087
1632321699.3992279	713	962	1241	3087
1632321702.2896485	713	962	1241	3088
1632321705.0394583	714	964	1240	3089
1632321707.8517277	713	963	1241	3089
1632321710.6484454	715	964	1242	3090
1632321713.570118	715	965	1242	3094
1632321716.288678	715	964	1242	3090
1632321719.0697381	716	966	1243	3096
1632321721.835171	715	966	1243	3093
1632321724.5693555	716	967	1244	3097
1632321727.3972838	716	966	1244	3096
1632321730.1470935	717	968	1244	3099
1632321732.975026	716	966	1244	3099
1632321736.1153944	717	967	1244	3100
1632321738.8652403	717	968	1244	3100
1632321741.7087932	717	967	1245	3099
1632321744.9116983	717	968	1245	3104
1632321747.6302574	718	968	1245	3104
1632321750.520682	719	969	1246	3103
1632321753.394546	717	969	1246	3106
1632321756.1756055	719	969	1246	3102
1632321758.9879086	718	970	1247	3105
1632321761.7533438	718	970	1246	3105
1632321764.5187757	718	970	1246	3106
1632321767.2685852	718	970	1246	3105
1632321770.0728755	719	970	1247	3108
1632321772.900803	720	969	1246	3106
1632321776.0412104	720	971	1247	3109
1632321778.8222656	719	970	1247	3110
1632321781.7126915	720	972	1248	3111
1632321784.4155917	720	971	1248	3111
1632321787.1810627	720	972	1248	3112
1632321790.0246155	721	972	1248	3113
1632321792.8056722	720	972	1248	3110
1632321795.5867298	720	973	1249	3111
1632321798.3677878	720	972	1249	3113
1632321801.1957192	722	973	1249	3115
1632321803.9455264	721	972	1249	3114
1632321806.742207	721	972	1249	3117
1632321809.5388649	721	973	1249	3113
1632321812.353021	722	974	1249	3117
1632321815.1497018	721	973	1251	3115
1632321817.9151344	722	973	1250	3113
1632321820.696157	722	973	1250	3116
1632321823.5553682	721	974	1250	3115
1632321826.3051813	721	975	1250	3118
1632321829.1174836	722	973	1250	3118
1632321831.9610026	722	975	1250	3117
1632321834.7264347	722	974	1251	3116
1632321837.5387752	723	975	1251	3120
1632321840.2885838	723	974	1250	3120
1632321843.0852659	723	974	1251	3118
1632321845.8975706	722	975	1251	3121
1632321848.6786282	723	975	1251	3120
1632321851.490936	724	974	1251	3121
1632321854.240742	723	975	1251	3119
1632321857.1467915	723	976	1251	3123
1632321859.8028584	723	975	1250	3121
1632321862.5995393	723	976	1252	3123
1632321865.8180654	723	976	1251	3121
1632321868.6147478	724	976	1252	3125
1632321871.3958063	723	975	1252	3123
1632321874.1470637	724	975	1252	3127
1632321876.9464808	724	976	1252	3124
1632321879.743758	723	976	1252	3125
1632321882.5272858	724	977	1253	3129
1632321885.2932115	725	976	1253	3129
1632321888.0901291	725	977	1253	3128
1632321890.8760567	725	976	1253	3126
1632321893.6889338	725	978	1253	3126
1632321896.394	725	977	1253	3126
1632321899.283142	726	978	1254	3131
1632321902.4667642	724	978	1253	3130
1632321905.1707294	726	979	1253	3131
1632321908.0140347	725	978	1254	3129
1632321910.7435849	726	978	1254	3132
1632321913.5409436	725	978	1254	3130
1632321916.3403392	725	979	1253	3130
1632321919.1513245	725	979	1253	3133
1632321921.883839	726	979	1254	3131
1632321924.6321294	725	978	1254	3130
1632321927.4115782	725	971	1250	3124
1632321930.2050056	723	975	1250	3121
1632321932.9873855	723	974	1249	3115
1632321935.7402885	722	973	1248	3114
1632321938.5122025	720	972	1245	3111
1632321941.2666917	721	971	1245	3113
1632321944.0036848	723	973	1246	3116
1632321946.7905781	721	972	1246	3114
1632321949.4948769	724	974	1248	3120
1632321952.2434313	724	973	1248	3117
1632321955.161364	724	974	1248	3119
1632321958.532127	724	974	1248	3120
1632321961.6945772	726	976	1249	3124
1632321964.224853	724	976	1250	3126
1632321966.77537	725	976	1250	3128
1632321969.324008	725	977	1250	3126
1632321972.1209676	726	978	1251	3130
1632321974.8548017	726	977	1250	3129
1632321977.639154	727	978	1251	3132
1632321980.914687	726	977	1251	3128
1632321984.2219143	726	978	1252	3132
1632321987.512505	726	978	1251	3130
1632321990.8356953	727	978	1252	3130
1632321993.8767633	727	980	1252	3131
1632321997.0922844	728	978	1252	3134
1632322000.275598	728	981	1253	3134
1632322003.010159	727	979	1252	3135
1632322005.8724089	729	980	1253	3134
1632322008.5615048	728	980	1253	3135
1632322011.3749266	729	981	1254	3135
1632322014.109817	727	980	1253	3136
1632322016.8572106	728	981	1254	3138
1632322019.6197178	728	981	1253	3136
1632322022.4186502	728	981	1254	3140
1632322025.188434	729	980	1254	3138
1632322027.9719415	729	982	1255	3139
1632322030.7063677	729	981	1254	3139
1632322033.4568138	729	981	1255	3141
1632322036.363542	729	982	1255	3143
1632322039.1131234	730	983	1256	3145
1632322041.9080696	729	982	1255	3143
1632322044.6769366	730	983	1256	3143
1632322047.4692185	729	983	1255	3140
1632322050.2198346	730	983	1255	3144
1632322052.978078	729	982	1255	3144
1632322055.7437	731	983	1255	3146
1632322058.4622629	730	983	1255	3145
1632322061.2901912	731	983	1256	3148
1632322064.071248	730	984	1256	3144
1632322066.9460492	731	985	1256	3145
1632322069.711482	731	984	1257	3147
1632322072.539413	731	984	1256	3145
1632322075.351716	731	985	1257	3150
1632322078.2108946	732	984	1258	3149
1632322081.14819	732	984	1257	3150
1632322083.7105126	732	985	1258	3150
1632322086.2259643	732	986	1258	3150
1632322088.8507838	732	985	1258	3148
1632322091.725583	732	986	1259	3151
1632322094.5847588	731	986	1259	3153
1632322097.3345697	732	985	1258	3150
1632322100.2406175	733	986	1260	3151
1632322102.9435565	732	986	1259	3154
1632322105.6933644	733	987	1258	3156
1632322108.4587996	733	986	1259	3153
1632322111.1929843	733	987	1260	3157
1632322113.9787965	733	986	1259	3154
1632322116.775479	734	987	1260	3154
1632322119.587786	732	985	1259	3153
1632322122.4000883	733	986	1259	3155
1632322125.1498985	733	986	1260	3155
1632322127.946579	733	987	1260	3156
1632322130.8370059	734	988	1261	3158
1632322133.9849763	734	987	1260	3159
1632322137.219127	735	987	1261	3158
1632322139.9845574	734	989	1261	3161
1632322142.7812412	734	989	1261	3160
1632322145.5622985	734	988	1261	3163
1632322148.3902283	735	988	1261	3159
1632322151.171285	735	988	1262	3159
1632322153.98359	734	988	1260	3159
1632322156.7021446	735	990	1261	3162
1632322159.530081	735	988	1262	3163
1632322162.248641	736	990	1262	3163
1632322165.107818	735	989	1262	3162
1632322167.9201245	735	990	1263	3164
1632322170.6855576	735	989	1262	3166
1632322173.4978623	736	990	1262	3165
1632322176.2945454	736	991	1263	3165
1632322179.0756009	735	990	1262	3164
1632322181.90353	737	991	1263	3168
1632322184.6377168	736	989	1262	3163
1632322187.4500213	736	990	1263	3166
1632322190.2154539	736	990	1262	3163
1632322192.980888	736	990	1263	3167
1632322195.8713129	735	990	1263	3168
1632322198.6211236	737	991	1263	3163
1632322201.3865573	737	990	1263	3167
1632322204.1519885	737	991	1263	3168
1632322206.9174218	737	991	1263	3165
1632322210.1984456	738	991	1263	3168
1632322212.9013834	737	991	1264	3169
1632322215.7449358	736	992	1264	3168
1632322218.4322498	737	992	1264	3170
1632322221.260179	737	991	1263	3169
1632322224.0412376	737	992	1264	3171
1632322226.8379178	738	992	1263	3169
1632322229.6346002	737	992	1264	3170
1632322232.3844078	737	991	1263	3171
1632322235.1810892	738	992	1264	3172
1632322237.9621475	738	992	1264	3168
1632322240.7275794	738	991	1265	3171
1632322243.539887	735	988	1262	3160
1632322246.336566	735	988	1258	3159
1632322249.195744	735	987	1259	3160
1632322252.3361514	735	988	1258	3157
1632322255.6473076	734	987	1257	3155
1632322258.959577	735	982	1256	3147
1632322262.1781046	734	986	1257	3158
1632322265.318513	734	987	1257	3154
1632322268.1151931	737	987	1258	3163
1632322270.8337562	735	986	1258	3155
1632322273.6148126	737	990	1258	3163
1632322276.4271176	737	989	1258	3164
1632322279.2237647	738	990	1260	3167
1632322282.0048215	737	990	1260	3164
1632322284.7702653	737	991	1261	3168
1632322287.5825949	738	991	1261	3169
1632322290.4417734	739	991	1262	3169
1632322293.2384548	738	992	1262	3172
1632322296.0507584	739	992	1262	3172
1632322298.8630655	740	993	1263	3175
1632322301.7066154	740	993	1263	3174
1632322304.9563925	740	993	1263	3173
1632322307.643705	740	994	1265	3175
1632322310.471598	739	994	1264	3176
1632322313.2995644	741	995	1264	3178
1632322316.064997	740	994	1264	3175
1632322318.8773017	741	995	1265	3176
1632322321.5646179	740	994	1265	3176
1632322324.3456361	741	996	1266	3179
1632322327.1736019	740	994	1264	3177
1632322329.9546585	741	996	1265	3181
1632322332.7669642	741	995	1266	3177
1632322335.485527	741	995	1266	3177
1632322338.2822068	740	994	1265	3178
1632322341.047641	740	996	1265	3177
1632322343.7974505	740	995	1266	3179
1632322346.6253796	741	996	1266	3180
1632322349.4220603	741	995	1266	3178
1632322352.3593576	740	996	1265	3179
1632322355.7653708	741	996	1267	3180
1632322359.2182574	740	996	1267	3177
1632322362.608647	742	996	1267	3181
1632322365.999038	742	996	1267	3182
1632322369.3737655	741	996	1267	3182
1632322372.561082	741	997	1267	3181
1632322375.6577826	741	995	1267	3181
1632322378.7982287	742	997	1267	3185
1632322381.7823956	742	997	1268	3184
1632322384.579076	741	996	1267	3185
1632322387.2507684	741	997	1267	3187
1632322390.0630713	741	996	1267	3185
1632322392.8597531	742	997	1267	3182
1632322395.64081	741	996	1267	3183
1632322398.406244	742	997	1267	3185
1632322401.21855	741	996	1267	3187
1632322403.9996066	742	998	1268	3183
1632322406.8119128	743	996	1267	3187
1632322409.5460966	743	997	1269	3185
1632322412.358368	741	997	1268	3187
1632322415.2175348	743	997	1268	3186
1632322417.9830127	743	998	1270	3188
1632322420.7952836	743	998	1268	3190
1632322423.6544945	743	998	1268	3185
1632322426.34181	743	998	1268	3189
1632322429.1228654	743	998	1269	3187
1632322432.044537	743	998	1269	3192
1632322435.0911772	744	999	1268	3191
1632322437.8878846	744	998	1269	3190
1632322440.6845646	743	998	1269	3187
1632322443.4812458	742	998	1269	3190
1632322446.231055	743	998	1268	3191
1632322449.0433633	744	998	1269	3191
1632322451.7619228	744	998	1269	3190
1632322454.6054757	743	998	1270	3189
1632322457.3865325	743	999	1268	3190
1632322460.1675904	744	1000	1269	3191
1632322462.8861527	744	998	1269	3191
1632322465.7297037	743	998	1269	3191
1632322468.9482358	744	998	1268	3191
1632322472.2292566	743	998	1268	3189
1632322475.4009101	743	999	1268	3192
1632322478.6038127	745	999	1270	3191
1632322481.728597	744	1000	1268	3192
1632322484.6502323	745	999	1269	3191
1632322487.3844545	744	998	1269	3189
1632322490.1811	745	999	1269	3192
1632322493.1028106	745	999	1269	3193
1632322496.1282477	744	999	1270	3191
1632322498.9718401	744	1000	1269	3195
1632322501.7685225	745	998	1269	3192
1632322504.6120732	745	999	1268	3192
1632322507.3462582	744	999	1269	3192
1632322510.1898143	745	1000	1270	3197
1632322513.392715	745	1000	1270	3194
1632322516.1269023	745	1000	1269	3191
1632322518.9860783	745	1000	1269	3193
1632322521.7827597	745	1000	1269	3193
1632322524.5325682	746	1000	1269	3195
1632322527.313625	745	1000	1269	3192
1632322530.1259298	746	1001	1270	3193
1632322532.9694836	745	1000	1270	3196
1632322535.703669	747	1001	1270	3194
1632322538.609717	746	1001	1270	3200
1632322541.3751507	746	1001	1270	3197
1632322544.1405494	748	1001	1271	3200
1632322546.9685156	746	1002	1270	3198
1632322549.7026985	747	1002	1270	3198
1632322552.5618765	746	1001	1271	3200
1632322555.2960622	747	1002	1270	3197
1632322558.0927436	746	1002	1271	3197
1632322560.9675443	746	1001	1270	3199
1632322563.7954729	747	1002	1271	3198
1632322566.5765302	746	1001	1271	3198
1632322569.3419647	747	1003	1272	3199
1632322572.029278	746	1002	1271	3200
1632322574.9353275	748	1002	1272	3199
1632322577.7945025	747	1003	1272	3202
1632322580.5755622	747	1003	1271	3199
1632322583.4816084	747	1001	1271	3197
1632322586.1845467	746	1002	1271	3196
1632322588.9812276	746	1001	1270	3200
1632322592.043515	748	1003	1271	3200
1632322594.6214614	748	1002	1271	3199
1632322597.1369126	747	1003	1271	3200
1632322599.777355	748	1002	1271	3199
1632322602.7771466	747	1003	1271	3202
1632322605.4800487	747	1003	1271	3204
1632322608.2298942	748	1003	1272	3205
1632322611.0890706	747	1003	1272	3203
1632322613.8545043	748	1003	1271	3202
1632322616.6387713	747	1003	1271	3204
1632322619.5448558	748	1003	1271	3201
1632322622.2009234	748	1004	1272	3204
1632322624.9976027	749	1003	1272	3202
1632322627.8879125	749	1004	1271	3204
1632322630.5909662	748	1003	1271	3205
1632322633.4344835	749	1004	1272	3204
1632322636.1687038	749	1003	1272	3204
1632322638.9966335	748	1004	1271	3202
1632322641.7933152	747	1004	1272	3207
1632322644.6993263	749	1004	1272	3203
1632322647.339808	749	1005	1272	3206
1632322650.2614799	748	1004	1272	3207
1632322652.9800398	750	1004	1272	3208
1632322655.776722	749	1004	1272	3207
1632322658.5265234	749	1005	1272	3208
1632322661.4013312	749	1005	1273	3209
1632322664.557363	749	1005	1273	3210
1632322667.4321258	750	1005	1272	3211
1632322670.2600927	749	1005	1273	3209
1632322672.9786541	751	1005	1273	3211
1632322675.7597113	750	1005	1273	3210
1632322678.556393	750	1006	1274	3212
1632322681.2749546	749	1005	1273	3209
1632322684.056012	750	1006	1274	3212
1632322686.993183	750	1005	1274	3212
1632322689.7274954	751	1006	1274	3210
1632322692.4460561	750	1005	1274	3209
1632322695.2739842	750	1006	1273	3213
1632322698.16441	751	1006	1274	3210
1632322700.9141855	750	1005	1274	3212
1632322703.742149	751	1007	1273	3214
1632322706.554453	750	1006	1274	3213
1632322709.2730143	751	1007	1274	3215
1632322711.9788544	751	1007	1274	3211
1632322714.8536565	751	1007	1275	3212
1632322717.6347141	750	1007	1274	3215
1632322720.4470198	751	1006	1274	3213
1632322723.165581	750	1006	1274	3213
1632322725.9466383	752	1006	1274	3212
1632322728.7120721	751	1007	1274	3214
1632322731.5556245	751	1007	1274	3215
1632322734.3366826	751	1008	1275	3215
1632322737.139929	751	1007	1274	3213
1632322739.9991035	752	1008	1275	3216
1632322742.7489102	751	1007	1275	3214
1632322745.514344	751	1008	1274	3217
1632322748.3422344	752	1008	1275	3214
1632322751.1545768	753	1008	1275	3215
1632322753.9356358	751	1007	1275	3217
1632322756.7010708	752	1008	1275	3215
1632322759.4821258	753	1009	1276	3219
1632322762.372512	752	1007	1275	3216
1632322765.606701	753	1008	1275	3215
1632322768.325263	752	1008	1275	3216
1632322771.1688159	752	1009	1275	3218
1632322773.949874	753	1009	1276	3219
1632322776.762179	754	1009	1276	3218
1632322779.527611	753	1009	1276	3220
1632322782.2305505	754	1009	1276	3218
1632322785.0272331	753	1010	1276	3220
1632322787.855122	754	1010	1276	3221
1632322790.6362183	752	1009	1276	3221
1632322793.4172745	753	1008	1275	3218
1632322796.1827073	753	1009	1276	3221
1632322798.932517	754	1010	1277	3217
1632322801.6979518	753	1010	1276	3222
1632322804.479009	753	1011	1275	3223
1632322807.2756894	754	1010	1276	3223
1632322810.806695	764	1019	1282	3247
1632322815.21264	763	1018	1281	3244
1632322818.8530128	763	1018	1281	3246
1632322823.1808007	763	1019	1283	3249
1632322827.1649377	764	1019	1284	3252
1632322831.6177526	764	1020	1286	3256
1632322835.5705664	765	1021	1287	3257
1632322839.1641052	766	1021	1288	3261
1632322843.460682	766	1022	1289	3262
1632322847.39791	766	1023	1289	3264
1632322850.9132903	767	1023	1290	3267
1632322855.256741	767	1024	1291	3268
1632322859.1789517	767	1024	1292	3270
1632322862.7412035	768	1025	1293	3272
1632322866.2877991	768	1025	1295	3273
1632322870.6937776	768	1026	1295	3276
1632322874.6778765	768	1026	1296	3278
1632322878.2713435	768	1026	1297	3279
1632322881.833631	769	1027	1298	3279
1632322885.880225	770	1027	1299	3282
1632322890.333042	769	1028	1300	3283
1632322894.0050533	769	1028	1301	3285
1632322897.8547835	769	1029	1301	3286
1632322902.3067982	769	1030	1302	3286
1632322905.9077444	769	1029	1303	3288
1632322909.47121	770	1030	1304	3289
1632322913.6015916	770	1030	1304	3291
1632322917.4574301	770	1031	1305	3292
1632322921.8837783	770	1031	1306	3294
1632322925.4247959	770	1032	1307	3295
1632322929.8676405	770	1032	1307	3296
1632322933.8688567	771	1033	1308	3299
1632322937.5087204	771	1033	1309	3300
1632322941.365802	771	1033	1310	3302
1632322945.691237	771	1033	1308	3294
1632322949.7341118	769	1026	1303	3280
1632322953.3009923	764	1018	1298	3266
1632322956.9883647	766	1019	1299	3271
1632322961.378905	768	1020	1299	3277
1632322965.3630807	771	1023	1300	3282
1632322968.925524	773	1024	1301	3287
1632322972.4565291	775	1025	1302	3291
1632322976.3312604	777	1026	1303	3295
1632322980.7389305	778	1028	1305	3301
1632322984.301183	781	1029	1306	3305
1632322987.8165653	782	1030	1307	3309
1632322992.1131413	784	1031	1308	3312
1632322996.1128643	785	1033	1310	3317
1632322999.690741	787	1034	1311	3320
1632323003.2842426	788	1034	1313	3342
1632323007.6433177	807	1058	1333	3414
1632323011.6742864	816	1066	1339	3412
1632323015.2680995	817	1068	1340	3417
1632323019.6056297	818	1068	1341	3421
1632323023.1326048	819	1070	1343	3424
1632323026.7417305	819	1071	1344	3427
1632323030.8508189	820	1071	1345	3431
1632323035.2255156	821	1072	1347	3434
1632323038.740899	821	1074	1349	3437
1632323042.6000056	822	1074	1350	3441
1632323047.00595	822	1076	1351	3443
1632323051.0837927	823	1076	1353	3447
1632323055.4741123	823	1076	1354	3449
1632323059.4113038	824	1077	1355	3452
1632323062.9892185	824	1078	1356	3454
1632323067.113839	824	1078	1357	3455
1632323071.4730072	824	1079	1358	3457
1632323075.050883	825	1079	1360	3459
1632323078.6912537	825	1080	1360	3461
1632323082.8315933	825	1080	1361	3464
1632323087.2062917	826	1081	1363	3467
1632323090.784167	826	1081	1364	3468
1632323094.283925	827	1083	1365	3472
1632323098.6586227	827	1083	1366	3473
1632323102.577985	827	1084	1368	3476
1632323106.1246145	828	1085	1368	3477
1632323109.905603	828	1085	1370	3479
1632323114.2182198	828	1086	1371	3481
1632323118.0929534	829	1086	1372	3484
1632323121.6864533	829	1087	1372	3487
1632323126.061154	829	1087	1374	3488
1632323129.951507	830	1088	1375	3490
1632323133.5137618	829	1089	1375	3491
1632323137.8572073	830	1089	1376	3494
1632323141.4350514	830	1089	1378	3496
1632323145.0285883	831	1090	1378	3499
1632323149.3251622	827	1082	1371	3455
1632323153.4030056	798	1010	1230	3173
1632323156.9964733	817	1026	1220	3158
1632323160.5900083	807	1020	1257	3244
1632323164.2147565	793	1029	1282	3259
1632323168.0584018	795	1036	1299	3279
1632323171.62069	797	1040	1311	3293
1632323175.932892	797	1043	1318	3303
1632323179.8544965	799	1045	1320	3303
1632323183.4323723	800	1045	1320	3304
1632323187.7601988	799	1044	1323	3309
1632323191.634929	801	1047	1325	3317
1632323195.2284298	802	1047	1322	3317
1632323198.8688018	801	1048	1321	3317
1632323202.7281342	801	1049	1323	3319
1632323207.0872068	800	1050	1325	3317
1632323211.08693	803	1056	1333	3330
1632323214.6023104	805	1059	1340	3342
1632323218.8831346	806	1060	1344	3348
1632323222.9298604	807	1061	1346	3353
1632323226.4921124	808	1059	1345	3337
1632323230.101236	809	1054	1339	3360
1632323233.7259865	805	1041	1336	3295
1632323237.5694692	797	1030	1323	3278
1632323241.8816717	795	1027	1319	3272
1632323245.4126766	793	1022	1320	3268
1632323248.9749305	791	1020	1315	3259
1632323253.3065403	792	1019	1318	3261
1632323256.9000401	788	1012	1312	3250
1632323260.462294	786	1010	1308	3239
1632323264.805742	784	1005	1302	3226
1632323268.7898428	782	1004	1298	3222
1632323272.3677225	779	1000	1293	3219
1632323276.726794	777	995	1288	3209
1632323280.3827891	774	992	1284	3207
1632323283.9450412	776	987	1283	3215
1632323288.2728329	773	983	1273	3205
1632323292.2725525	772	986	1278	3207
1632323295.8660905	773	986	1280	3210
1632323299.4752154	774	986	1280	3215
1632323303.849913	759	949	1200	2791
1632323307.7871406	680	828	1021	2675
1632323311.3337712	676	825	1019	2670
1632323315.6809895	675	823	1017	2664
1632323319.7589176	674	823	1017	2664
1632323323.305546	674	822	1016	2662
1632323327.6646192	673	822	1015	2660
1632323331.6330943	673	821	1014	2659
1632323335.2422192	673	821	1014	2657
1632323339.6012921	672	820	1013	2655
1632323343.5187328	672	820	1011	2652
1632323347.0966096	671	819	1011	2651
1632323350.6744866	671	819	1011	2649
1632323354.2210908	670	819	1009	2648
1632323358.0802233	668	802	998	2618
1632323362.4549203	663	809	997	2628
1632323366.0796695	666	813	999	2623
1632323370.0012355	669	806	990	2556
1632323373.87597	583	694	881	2424
1632323377.9850943	666	872	1036	2846
1632323382.2660499	748	985	1177	3122
1632323385.8751743	751	925	1169	3069
1632323389.453052	753	980	1181	3068
1632323393.2965348	773	972	1220	3152
1632323397.6399817	762	971	1214	3100
1632323401.1553645	771	985	1222	3159
1632323404.701958	779	995	1214	3146
1632323409.1079214	786	960	1218	3099
1632323413.123288	794	978	1240	3150
1632323416.6855326	783	992	1224	3101
1632323421.0133255	783	974	1205	3149
1632323424.6224906	790	996	1222	3203
1632323428.2159896	800	1003	1231	3219
1632323432.606311	782	985	1216	3154
1632323436.574785	796	990	1245	3209
1632323440.1214151	789	994	1225	3238
1632323444.4648652	785	1005	1219	3135
1632323448.3552206	793	1023	1239	3210
1632323451.917474	782	991	1226	3247
1632323456.260923	786	988	1220	3175
1632323460.1669004	802	999	1244	3217
1632323463.7272985	796	1001	1224	3125
1632323467.2426789	788	982	1227	3215
1632323471.6330004	790	1005	1241	3197
1632323475.570226	799	992	1242	3138
1632323479.179352	789	1019	1234	3259
1632323483.5228014	790	1004	1247	3190
1632323487.5381498	801	1005	1233	3286
1632323491.7438643	806	1013	1233	3372
1632323496.0404131	843	1058	1305	3400
1632323499.6027024	841	1058	1309	3406
1632323503.1649554	842	1060	1314	3416
1632323507.633358	843	1064	1321	3431
1632323511.6487434	846	1073	1339	3462
1632323516.0546863	852	1084	1355	3507
1632323520.1169071	861	1098	1381	3547
1632323523.6947827	869	1111	1400	3588
1632323527.257038	881	1129	1432	3658
1632323531.3036308	893	1147	1459	3724
1632323535.678327	908	1167	1491	3779
1632323539.3030758	914	1177	1505	3813
1632323542.9434469	917	1182	1512	3825
1632323546.8025575	918	1186	1520	3841
1632323551.1928773	919	1188	1526	3850
1632323554.7746994	917	1189	1528	3851
1632323558.3525767	917	1189	1529	3851
1632323561.9773257	917	1189	1529	3854
1632323566.367646	918	1189	1529	3854
1632323570.2892518	918	1190	1529	3854
1632323573.9296222	917	1189	1529	3854
1632323578.288696	916	1188	1529	3851
1632323582.3821616	914	1188	1530	3849
1632323585.9031875	913	1186	1530	3848
1632323589.7466724	912	1186	1528	3846
1632323593.9026341	911	1185	1527	3840
1632323598.2929552	909	1184	1527	3839
1632323601.9020805	908	1183	1526	3837
1632323605.5112047	907	1183	1526	3836
1632323609.026586	906	1183	1526	3836
1632323613.1356769	906	1182	1525	3834
1632323617.5259967	904	1181	1525	3831
1632323621.0726016	903	1180	1525	3831
1632323625.36917	903	1180	1525	3830
1632323629.2908068	902	1180	1524	3828
1632323632.853061	902	1180	1525	3830
1632323637.1965115	903	1181	1525	3831
1632323641.1493607	902	1181	1526	3832
1632323644.6959891	903	1181	1527	3831
1632323649.0394382	903	1182	1527	3833
1632323652.9766655	902	1181	1527	3832
1632323656.570167	902	1182	1527	3832
1632323660.913617	902	1182	1527	3833
1632323664.9289632	902	1182	1529	3835
1632323668.4912188	903	1182	1529	3836
1632323672.4011643	903	1183	1529	3836
1632323676.853982	903	1184	1531	3841
1632323680.4787283	903	1184	1531	3840
1632323684.0409822	903	1186	1532	3841
1632323687.5407383	904	1186	1533	3843
1632323691.0717435	903	1186	1533	3845
1632323695.16521	904	1187	1535	3845
1632323699.4930356	903	1187	1537	3848
1632323703.0396671	904	1188	1537	3851
1632323707.4143617	904	1189	1538	3854
1632323711.3984609	904	1190	1539	3856
1632323715.0075853	905	1191	1540	3859
1632323719.3666592	904	1190	1541	3857
1632323723.3507328	904	1191	1540	3858
1632323726.9129746	905	1191	1541	3860
1632323730.7408462	905	1191	1543	3864
1632323734.3059323	906	1194	1545	3869
1632323738.6962578	908	1196	1547	3877
1632323742.6647296	909	1199	1551	3883
1632323746.2426076	910	1200	1552	3888
1632323750.601643	910	1200	1553	3888
1632323754.5857782	910	1202	1553	3889
1632323758.179244	911	1202	1554	3891
1632323761.7884061	911	1202	1555	3894
1632323766.2568448	912	1202	1555	3895
1632323770.1627898	912	1203	1556	3897
1632323773.7719502	912	1204	1556	3897
1632323777.2873304	913	1205	1557	3898
1632323781.6776505	912	1204	1558	3899
1632323785.5992537	913	1205	1558	3902
1632323789.1146362	913	1206	1559	3902
1632323793.4580848	914	1205	1558	3903
1632323797.5203032	913	1205	1559	3902
1632323801.0981808	913	1205	1559	3905
1632323805.6447406	913	1205	1560	3904
1632323809.2069952	914	1207	1560	3907
1632323812.8161187	914	1207	1561	3910
1632323816.3939953	914	1208	1562	3913
1632323820.2843516	916	1208	1563	3913
1632323824.5965538	915	1209	1564	3914
1632323828.5650284	916	1210	1565	3919
1632323832.1429045	917	1211	1567	3919
1632323835.7207844	917	1212	1567	3920
1632323839.3142824	918	1212	1568	3925
1632323842.8921604	918	1213	1569	3928
1632323847.2043617	918	1214	1570	3929
1632323851.2197082	919	1215	1571	3934
1632323855.3756704	920	1216	1573	3935
1632323859.8284879	921	1217	1574	3941
1632323863.8282094	922	1218	1576	3944
1632323867.375034	922	1219	1576	3944
1632323871.765576	922	1219	1576	3946
1632323875.4215724	922	1219	1576	3946
1632323878.9838254	922	1219	1577	3945
1632323882.561703	922	1219	1577	3947
1632323886.9364004	923	1221	1578	3949
1632323890.9204986	924	1222	1580	3956
1632323894.5452478	925	1222	1582	3960
1632323898.34186	926	1224	1583	3962
1632323901.9041123	928	1226	1585	3967
1632323905.8257165	929	1227	1586	3973
1632323910.1222942	930	1229	1588	3977
1632323913.7470453	931	1231	1591	3982
1632323917.309182	933	1233	1593	3988
1632323920.934045	934	1234	1595	3992
1632323925.3556135	935	1235	1596	3999
1632323929.3084638	936	1238	1599	4004
1632323932.886341	938	1240	1601	4009
1632323937.2766292	940	1241	1603	4015
1632323941.3394253	941	1243	1605	4021
1632323944.901679	941	1244	1605	4021
1632323949.3078437	941	1244	1605	4019
1632323953.3075671	941	1243	1605	4021
1632323956.8229504	941	1243	1605	4019
1632323961.1507735	941	1243	1605	4017
1632323965.088001	941	1243	1604	4017
1632323968.6190083	940	1242	1604	4017
1632323973.0093272	941	1242	1604	4016
1632323976.9782207	940	1242	1604	4017
1632323980.5560973	940	1242	1604	4019
1632323984.1026146	941	1242	1605	4017
1632323988.5399187	941	1243	1605	4018
1632323992.6177616	941	1243	1604	4019
1632323996.1956384	942	1243	1604	4018
1632324000.5078394	941	1243	1604	4016
1632324004.5388107	941	1243	1605	4018
1632324008.1323123	942	1243	1604	4019
1632324012.4601386	938	1239	1602	3996
1632324016.5067317	936	1236	1599	3996
1632324020.022114	932	1227	1587	3966
1632324023.5999527	934	1235	1597	3992
1632324027.6934218	934	1234	1597	3993
1632324032.0564969	934	1234	1597	3992
1632324035.5875034	934	1235	1598	3993
1632324039.2434995	935	1235	1598	3993
1632324043.5713222	934	1235	1598	3994
1632324047.524104	927	1230	1596	3984
1632324051.1020527	930	1231	1595	3982
1632324055.5079966	928	1229	1595	3984
1632324059.436575	931	1234	1602	4006
1632324062.96416	937	1238	1600	4003
1632324066.5023146	937	1238	1601	4006
1632324070.583864	937	1239	1601	4004
1632324074.9467683	937	1239	1602	4007
1632324078.578145	937	1239	1602	4006
1632324082.1717703	938	1240	1602	4008
1632324085.7067392	938	1240	1603	4010
1632324090.108579	938	1240	1603	4009
1632324093.7464774	938	1240	1604	4012
1632324097.3087327	938	1240	1604	4012
1632324101.1115396	939	1240	1605	4011
1632324105.4242654	939	1241	1604	4013
1632324109.0334318	939	1242	1605	4015
1632324112.573812	939	1242	1606	4016
1632324116.4619665	939	1243	1606	4016
1632324120.2750967	938	1239	1600	3998
1632324124.3111534	930	1230	1590	3969
1632324128.449156	927	1225	1586	3964
1632324132.750368	927	1225	1587	3970
1632324136.3285098	928	1227	1589	3972
1632324139.9301586	928	1227	1589	3973
1632324144.2506404	929	1228	1589	3970
1632324148.1863909	924	1221	1581	3949
1632324151.7346892	921	1218	1578	3943
1632324155.8369799	922	1219	1580	3948
1632324160.195973	923	1221	1582	3954
1632324163.8051593	924	1222	1583	3956
1632324167.3985565	924	1222	1584	3959
1632324170.9316678	924	1223	1584	3958
1632324175.0203154	924	1223	1584	3959
1632324179.1114404	925	1223	1585	3958
1632324183.1343696	925	1224	1585	3962
1632324187.4813251	925	1223	1585	3963
1632324191.059301	925	1224	1585	3960
1632324194.6395204	925	1223	1585	3960
1632324198.9649732	925	1223	1584	3958
1632324202.8866148	924	1222	1584	3956
1632324206.4332883	924	1222	1582	3955
1632324209.995509	923	1221	1583	3955
1632324213.5108654	923	1222	1581	3952
1632324217.3297217	923	1220	1581	3951
1632324220.8764234	922	1220	1581	3952
1632324224.4229977	923	1220	1580	3949
1632324228.2701576	922	1219	1579	3946
1632324232.660579	922	1218	1578	3943
1632324236.613295	921	1217	1577	3944
1632324240.1719563	922	1218	1579	3946
1632324244.4998987	926	1221	1581	3954
1632324248.4683373	925	1221	1581	3953
1632324252.4733002	925	1220	1579	3951
1632324256.358178	924	1220	1579	3950
1632324260.7199404	928	1224	1584	3971
1632324264.6571822	931	1225	1584	3971
1632324268.2350492	931	1225	1584	3968
1632324272.7693353	930	1225	1581	3964
1632324276.331522	930	1223	1581	3961
1632324279.8488145	929	1223	1579	3959
