# Supplementary material for: An integrated self-optimizing programmable chemical synthesis and reaction engine
Source: Nat Commun. 2024 Feb 9;15:1240. doi: 10.1038/s41467-024-45444-3 (PMC10858227; doi:10.1038/s41467-024-45444-3)
Supplement: Supplementary file 3 — Source Data [file 41467_2024_45444_MOESM3_ESM.zip › Source Data/figure_4/b/rtd.csv]

time	temperature
1625503258.2599542	23.6
1625503260.4058828	23.6
1625503262.5416868	23.6
1625503264.677581	23.64
1625503266.8121903	23.6
1625503268.9476945	23.64
1625503271.0848389	23.6
1625503273.2181509	23.6
1625503275.354609	23.64
1625503277.4895551	23.64
1625503279.6238468	23.6
1625503281.759397	23.64
1625503283.894152	23.6
1625503286.0310216	23.64
1625503288.1663487	23.6
1625503290.3009212	23.6
1625503292.4359288	23.6
1625503294.5701063	23.6
1625503296.7152197	23.6
1625503298.8499944	23.64
1625503300.9947622	23.6
1625503303.1353376	23.67
1625503305.3087928	23.64
1625503307.4432695	23.6
1625503309.5774388	23.6
1625503311.7120104	23.64
1625503313.8492057	23.64
1625503315.9929533	23.64
1625503318.1363506	23.64
1625503320.3051364	23.6
1625503322.4487412	23.6
1625503324.5933428	23.64
1625503326.7274623	23.6
1625503328.8946052	23.64
1625503331.0297122	23.64
1625503333.1830132	23.64
1625503335.352317	23.6
1625503337.4976485	23.64
1625503339.6321588	23.6
1625503341.7689323	23.64
1625503343.901707	23.6
1625503346.0366993	23.6
1625503348.2091515	23.64
1625503350.352463	23.64
1625503352.4857965	23.64
1625503354.6183388	23.64
1625503356.7536645	23.6
1625503358.9011734	23.64
1625503361.035631	23.6
1625503363.168959	23.6
1625503365.306644	23.64
1625503367.4466546	23.6
1625503369.5838673	23.64
1625503371.728932	23.64
1625503373.8822637	23.64
1625503376.0252342	23.67
1625503378.1581376	23.57
1625503380.2999606	23.64
1625503382.4761825	23.64
1625503384.6199582	23.64
1625503386.754944	23.64
1625503388.888879	23.64
1625503391.0238347	23.64
1625503393.1731246	23.64
1625503395.3058372	23.64
1625503397.4409108	23.6
1625503399.5764616	23.67
1625503401.7141242	23.67
1625503403.9385257	23.64
1625503406.0729733	23.64
1625503408.215835	23.64
1625503410.3587706	23.64
1625503412.5028296	23.6
1625503414.6372547	23.64
1625503416.8030117	23.67
1625503418.9487805	23.67
1625503421.1025426	23.67
1625503423.2510307	23.64
1625503425.3883312	23.57
1625503427.5262623	23.47
1625503429.6628728	23.4
1625503431.807555	23.27
1625503433.9479449	23.06
1625503436.0907269	22.93
1625503438.234032	22.76
1625503440.3686342	22.69
1625503442.5044305	22.59
1625503444.64021	22.45
1625503446.7934027	22.39
1625503448.9266899	22.32
1625503451.0629468	22.22
1625503453.198898	22.18
1625503455.3425364	22.15
1625503457.4772453	22.05
1625503459.6208322	22.01
1625503461.7594752	21.98
1625503463.902157	21.88
1625503466.0366285	21.88
1625503468.1698844	21.88
1625503470.31118	21.78
1625503472.446771	21.81
1625503474.581274	21.74
1625503476.716322	21.71
1625503478.850513	21.68
1625503481.0037885	21.64
1625503483.138114	21.61
1625503485.2764347	21.61
1625503487.4574027	21.61
1625503489.6092575	21.61
1625503491.7424078	21.58
1625503493.8759618	21.54
1625503496.0266967	21.51
1625503498.1699967	21.54
1625503500.304714	21.58
1625503502.4390488	21.51
1625503504.5735373	21.51
1625503506.7081618	21.51
1625503508.8422065	21.47
1625503510.9767256	21.47
1625503513.1511936	21.54
1625503515.2930083	21.54
1625503517.4276183	21.51
1625503519.5672886	21.51
1625503521.7045245	21.54
1625503523.8420897	21.51
1625503525.9763381	21.58
1625503528.1105595	21.54
1625503530.2471595	21.58
1625503532.384262	21.54
1625503534.5185878	21.58
1625503536.6597552	21.58
1625503538.8056502	21.58
1625503540.94211	21.58
1625503543.1182623	21.54
1625503545.2533684	21.54
1625503547.4057128	21.54
1625503549.539707	21.58
1625503551.6842706	21.58
1625503553.8189633	21.54
1625503555.954157	21.58
1625503558.0878403	21.54
1625503560.221728	21.51
1625503562.3572686	21.54
1625503564.4930735	21.47
1625503566.6556206	21.51
1625503568.7885954	21.51
1625503570.955161	21.51
1625503573.0903924	21.47
1625503575.2230616	21.44
1625503577.3674648	21.47
1625503579.5085516	21.47
1625503581.6531055	21.44
1625503583.7861643	21.47
1625503585.9207072	21.44
1625503588.056591	21.47
1625503590.2044518	21.47
1625503592.3387556	21.44
1625503594.472586	21.47
1625503596.6113384	21.44
1625503598.7494183	21.51
1625503600.9108875	21.51
1625503603.0558984	21.51
1625503605.2234635	21.47
1625503607.3760264	21.51
1625503609.5109727	21.51
1625503613.2940116	21.51
1625503615.4299467	21.51
1625503617.5737357	21.54
1625503619.7261262	21.54
1625503621.8597279	21.54
1625503623.9942827	21.58
1625503626.1318388	21.54
1625503628.2667162	21.54
1625503630.4002054	21.58
1625503632.5373611	21.58
1625503634.6724598	21.58
1625503636.8079057	21.61
1625503638.9430573	21.58
1625503641.1084785	21.58
1625503643.2425864	21.61
1625503645.3768244	21.61
1625503647.520892	21.61
1625503649.6648083	21.58
1625503651.7994819	21.64
1625503653.9337583	21.58
1625503656.1138425	21.61
1625503658.2597976	21.61
1625503660.4194849	21.64
1625503662.5531347	21.68
1625503664.6977994	21.68
1625503666.8301857	21.68
1625503668.9979763	21.64
1625503671.13441	21.61
1625503673.2685096	21.68
1625503675.4045773	21.68
1625503677.538318	21.64
1625503679.6736054	21.68
1625503681.8156831	21.64
1625503683.9501424	21.68
1625503686.0843763	21.71
1625503688.2514226	21.71
1625503690.3873687	21.68
1625503692.5641117	21.71
1625503694.6979172	21.71
1625503696.833187	21.71
1625503698.9691374	21.74
1625503701.1022289	21.71
1625503703.237437	21.71
1625503705.372001	21.74
1625503707.5078063	21.74
1625503709.6939933	21.78
1625503711.837196	21.74
1625503714.0096538	21.74
1625503716.1538165	21.74
1625503718.3005326	21.74
1625503720.4343095	21.81
1625503722.576636	21.74
1625503724.7192185	21.71
1625503726.8538096	21.74
1625503728.9884598	21.81
1625503731.1280024	21.81
1625503733.2636757	21.78
1625503735.4192889	21.78
1625503737.554607	21.81
1625503739.6897879	21.78
1625503741.838331	21.81
1625503743.9734952	21.85
1625503746.1088629	21.81
1625503748.2434335	21.88
1625503750.3780239	21.85
1625503752.5141046	21.85
1625503754.6477613	21.88
1625503756.783668	21.85
1625503758.9255834	21.85
1625503761.063803	21.85
1625503763.200122	21.85
1625503765.3656979	21.88
1625503767.4999175	21.85
1625503769.6341388	21.88
1625503771.785173	21.91
1625503773.922174	21.91
1625503776.1015627	21.91
1625503778.2366445	21.91
1625503780.3926947	21.88
1625503782.5265167	21.91
1625503784.6688075	21.91
1625503786.8055289	21.91
1625503788.969403	21.95
1625503791.103882	21.98
1625503793.2395093	21.98
1625503795.3748348	21.98
1625503797.5116115	21.98
1625503799.695402	21.98
1625503801.8284342	21.95
1625503803.9727645	21.98
1625503806.1170034	21.98
1625503808.2511127	21.98
1625503810.387041	22.01
1625503812.522908	21.95
1625503814.6577735	21.98
1625503816.7928553	21.98
1625503818.9337041	22.01
1625503821.0766778	22.05
1625503823.2266247	22.01
1625503825.3628974	22.05
1625503827.499362	21.98
1625503829.634868	22.05
1625503831.7830968	22.01
1625503833.9406016	22.01
1625503836.0771208	21.98
1625503838.221537	22.05
1625503840.3569877	22.05
1625503842.4924135	22.08
1625503844.6318152	22.05
1625503846.780689	22.05
1625503848.9467676	22.08
1625503851.091481	22.12
1625503853.226006	22.08
1625503855.3586442	22.12
1625503857.494737	22.12
1625503859.6302059	22.12
1625503861.7635787	22.12
1625503863.901568	22.15
1625503866.0679426	22.15
1625503868.2095175	22.15
1625503870.3449855	22.12
1625503872.4780228	22.18
1625503874.6124039	22.12
1625503876.757287	22.15
1625503878.8928301	22.15
1625503881.0279996	22.15
1625503883.1702955	22.18
1625503885.3044538	22.18
1625503887.4394858	22.18
1625503889.5750353	22.15
1625503891.7254558	22.15
1625503893.8706954	22.18
1625503896.0982177	22.18
1625503898.2322445	22.15
1625503900.3821921	22.22
1625503902.522112	22.15
1625503904.6772482	22.22
1625503906.837215	22.18
1625503908.9715755	22.15
1625503911.1108649	22.18
1625503913.2462902	22.25
1625503915.3790922	22.18
1625503917.514809	22.22
1625503919.6836474	22.22
1625503921.8309307	22.22
1625503923.9643722	22.22
1625503926.0987482	22.25
1625503928.234085	22.29
1625503930.3827188	22.25
1625503932.5407903	22.25
1625503934.6737382	22.22
1625503936.8302035	22.29
1625503938.9655619	22.29
1625503941.098387	22.22
1625503943.2345228	22.22
1625503945.3731768	22.29
1625503947.51735	22.29
1625503949.6627603	22.29
1625503951.795277	22.25
1625503953.963177	22.29
1625503956.1009092	22.32
1625503958.2348728	22.32
1625503960.3681004	22.29
1625503962.503724	22.29
1625503964.6456645	22.29
1625503966.780204	22.29
1625503968.9135337	22.29
1625503971.0803745	22.29
1625503973.2406573	22.32
1625503975.3819666	22.32
1625503977.5173905	22.29
1625503979.652572	22.32
1625503981.787245	22.32
1625503983.9227462	22.29
1625503986.060398	22.32
1625503988.1959755	22.35
1625503990.3627136	22.32
1625503992.4982283	22.32
1625503994.6315308	22.32
1625503996.7657492	22.35
1625503998.9026778	22.35
1625504001.0459552	22.32
1625504003.1819556	22.35
1625504005.350637	22.35
1625504007.4865358	22.35
1625504009.6224952	22.39
1625504011.7570395	22.35
1625504013.8976076	22.35
1625504016.0335581	22.32
1625504018.1867719	22.35
1625504020.324939	22.39
1625504022.4620569	22.39
1625504024.6337793	22.39
1625504026.7686825	22.42
1625504028.9004786	22.35
1625504031.0353756	22.42
1625504033.1697052	22.39
1625504035.3105729	22.35
1625504037.4452174	22.42
1625504039.5796506	22.39
1625504041.7465446	22.39
1625504043.889168	22.45
1625504046.0244846	22.39
1625504048.1573734	22.42
1625504050.293821	22.39
1625504052.4279413	22.42
1625504054.6131833	22.42
1625504056.748724	22.39
1625504058.979662	22.39
1625504061.1179924	22.45
1625504063.2566438	22.42
1625504065.3929698	22.42
1625504067.526781	22.42
1625504069.662717	22.42
1625504071.8083694	22.42
1625504073.9412115	22.45
1625504076.0757055	22.42
1625504078.2123055	22.35
1625504080.3488724	22.45
1625504082.5101955	22.45
1625504084.6434462	22.39
1625504086.7982986	22.42
1625504088.9338531	22.45
1625504091.0681262	22.45
1625504093.2037199	22.45
1625504095.3391652	22.42
1625504097.4798808	22.45
1625504099.6120882	22.49
1625504101.7460227	22.49
1625504103.9218545	22.49
1625504106.0714557	22.49
1625504108.2079163	22.49
1625504110.341478	22.52
1625504112.4842246	22.45
1625504114.6275475	22.49
1625504116.8516765	22.45
1625504118.9875758	22.49
1625504121.125062	22.52
1625504123.2699828	22.49
1625504125.4247186	22.45
1625504127.573973	22.49
1625504129.7077334	22.49
1625504131.8422306	22.56
1625504133.97767	22.52
1625504136.1136866	22.49
1625504138.2483907	22.49
1625504140.4746711	22.49
1625504142.6175501	22.52
1625504144.7519596	22.52
1625504146.8862154	22.52
1625504149.032746	22.52
1625504151.1779761	22.56
1625504153.3138094	22.49
1625504155.4481845	22.49
1625504157.590308	22.52
1625504159.725506	22.52
1625504161.8586917	22.52
1625504163.993684	22.56
1625504166.1673899	22.52
1625504168.3103333	22.49
1625504170.4459517	22.52
1625504172.5810933	22.52
1625504174.7625759	22.52
1625504176.90858	22.49
1625504179.0465465	22.56
1625504181.1896267	22.52
1625504183.3231616	22.56
1625504185.4707026	22.52
1625504187.6065397	22.49
1625504189.7407699	22.56
1625504191.8769271	22.52
1625504194.013481	22.52
1625504196.1664577	22.56
1625504198.3017068	22.52
1625504200.434325	22.56
1625504202.5682447	22.56
1625504204.7074053	22.56
1625504206.8482432	22.59
1625504209.0181026	22.59
1625504211.1854134	22.56
1625504213.3317041	22.56
1625504215.483923	22.59
1625504217.6179755	22.59
1625504219.753828	22.56
1625504221.9180107	22.59
1625504224.0538278	22.56
1625504226.1883779	22.59
1625504228.3226748	22.56
1625504230.4585602	22.59
1625504232.5967736	22.59
1625504234.7314186	22.59
1625504236.9002204	22.59
1625504239.0433016	22.59
1625504241.1868346	22.59
1625504243.3223474	22.62
1625504245.4633338	22.59
1625504247.6044972	22.59
1625504249.7379966	22.59
1625504251.87116	22.62
1625504254.0418909	22.62
1625504256.1841602	22.62
1625504258.3181264	22.62
1625504260.4568977	22.59
1625504262.6439219	22.62
1625504264.790689	22.59
1625504266.924808	22.62
1625504269.0597346	22.59
1625504271.1950786	22.62
1625504273.332095	22.62
1625504275.4657078	22.62
1625504277.6005988	22.59
1625504279.7403927	22.62
1625504281.877236	22.66
1625504284.1010752	22.62
1625504286.2384338	22.62
1625504288.3740041	22.62
1625504290.5553126	22.62
1625504292.7094986	22.62
1625504294.8454838	22.62
1625504296.9821217	22.59
1625504299.117448	22.62
1625504301.2513077	22.66
1625504303.3834667	22.62
1625504305.5167434	22.62
1625504307.6885827	22.62
1625504309.830852	22.66
1625504311.9649298	22.66
1625504314.0987554	22.66
1625504316.2340295	22.66
1625504318.376958	22.66
1625504320.5134995	22.66
1625504322.6466117	22.66
1625504324.816287	22.66
1625504326.9537919	22.62
1625504329.0868056	22.66
1625504331.219686	22.66
1625504333.3958113	22.69
1625504335.5482788	22.69
1625504337.6820374	22.66
1625504339.816345	22.66
1625504341.9512017	22.66
1625504344.0864704	22.69
1625504346.2214086	22.69
1625504348.354583	22.69
1625504350.491455	22.69
1625504352.6396332	22.69
1625504354.7726295	22.69
1625504356.9061916	22.69
1625504359.042335	22.72
1625504361.1778646	22.69
1625504363.3116157	22.72
1625504365.446406	22.76
1625504367.6246893	22.72
1625504369.7675362	22.72
1625504371.9053414	22.72
1625504374.0385468	22.76
1625504376.2005527	22.76
1625504378.3358567	22.72
1625504380.471817	22.76
1625504382.6054208	22.76
1625504384.7841194	22.79
1625504386.9254375	22.76
1625504389.0792742	22.79
1625504391.221867	22.83
1625504393.3582475	22.79
1625504395.4959497	22.79
1625504397.6339035	22.83
1625504399.775146	22.83
1625504401.925955	22.79
1625504404.0674767	22.86
1625504406.203509	22.83
1625504408.3481576	22.86
1625504410.5037713	22.86
1625504412.6550214	22.86
1625504414.7895539	22.86
1625504416.925471	22.86
1625504419.0597525	22.89
1625504421.1965773	22.93
1625504423.431722	22.89
1625504425.5644712	22.89
1625504427.7305894	22.89
1625504429.8723402	22.93
1625504432.00758	22.93
1625504434.1466808	22.93
1625504436.287723	22.93
1625504438.4237046	22.96
1625504440.5777392	22.96
1625504442.7120845	22.93
1625504444.8550396	22.96
1625504446.997482	23.0
1625504449.1322505	23.0
1625504451.2662532	22.96
1625504453.4018304	23.0
1625504455.536925	23.03
1625504457.6789603	23.03
1625504459.8384838	23.03
1625504461.9855459	23.0
1625504464.1206832	23.03
1625504466.2615592	23.06
1625504468.404146	23.06
1625504470.538581	23.06
1625504472.6981661	23.06
1625504474.841774	23.03
1625504476.9753966	23.06
1625504479.1073663	23.06
1625504481.2449257	23.1
1625504483.388569	23.13
1625504485.5231931	23.1
1625504487.6561136	23.1
1625504489.8234797	23.13
1625504491.9665413	23.13
1625504494.1007826	23.13
1625504496.2338274	23.13
1625504498.385091	23.16
1625504500.5210826	23.16
1625504502.664618	23.2
1625504504.8133235	23.16
1625504506.979914	23.2
1625504509.1216404	23.2
1625504511.259285	23.23
1625504513.3931322	23.23
1625504515.5610647	23.23
1625504517.7148728	23.23
1625504519.8509114	23.27
1625504521.9855196	23.27
1625504524.15067	23.27
1625504526.293429	23.23
1625504528.4287877	23.27
1625504530.567295	23.3
1625504532.720801	23.27
1625504534.8553326	23.3
1625504536.9895487	23.3
1625504539.132976	23.33
1625504541.3001983	23.33
1625504543.4358473	23.33
1625504545.5692158	23.33
1625504547.7047231	23.37
1625504549.838831	23.37
1625504551.9790976	23.33
1625504554.1139185	23.33
1625504556.2487504	23.37
1625504558.4024985	23.4
1625504560.544636	23.4
1625504562.6807232	23.4
1625504564.816253	23.43
1625504566.951505	23.4
1625504569.0845168	23.47
1625504571.2618032	23.43
1625504573.415241	23.43
1625504575.5514925	23.43
1625504577.69695	23.43
1625504579.8429494	23.47
1625504581.9869444	23.47
1625504584.14507	23.47
1625504586.3238962	23.5
1625504588.465487	23.5
1625504590.6090083	23.5
1625504592.7434597	23.54
1625504594.8773491	23.54
1625504597.0146387	23.54
1625504599.149131	23.54
1625504601.2824957	23.54
1625504603.4168777	23.57
1625504605.574738	23.57
1625504607.714278	23.57
1625504609.85104	23.6
1625504611.9874053	23.57
1625504614.1659067	23.57
1625504616.308186	23.64
1625504618.442964	23.6
1625504620.5765324	23.6
1625504622.7489848	23.64
1625504624.8921752	23.64
1625504627.0290577	23.64
1625504629.1807842	23.64
1625504631.349757	23.67
1625504633.4953182	23.64
1625504635.645738	23.67
1625504637.7806165	23.67
1625504639.9469156	23.7
1625504642.1004615	23.74
1625504644.2336915	23.74
1625504646.3930771	23.7
1625504648.5408149	23.74
1625504650.675412	23.77
1625504652.8106441	23.74
1625504654.9490416	23.77
1625504657.0831947	23.81
1625504659.2163134	23.81
1625504661.3937182	23.81
1625504663.528737	23.81
1625504665.6620665	23.81
1625504667.8236585	23.81
1625504669.9576552	23.84
1625504672.1057768	23.87
1625504674.2420652	23.84
1625504676.3761675	23.84
1625504678.546961	23.87
1625504680.6850116	23.87
1625504682.8194847	23.91
1625504684.952956	23.91
1625504687.143173	23.94
1625504689.3190136	23.94
1625504691.452013	23.94
1625504693.591109	23.91
1625504695.7602806	23.94
1625504697.8933675	23.94
1625504700.0292382	23.94
1625504702.1767788	23.98
1625504704.3100326	23.98
1625504706.4457943	23.98
1625504708.5895793	23.98
1625504710.7261949	24.01
1625504712.8629608	24.01
1625504714.9970803	24.04
1625504717.1328156	24.01
1625504719.2669718	24.01
1625504721.4009607	24.01
1625504723.5353408	24.01
1625504725.6782293	24.04
1625504727.8120732	24.04
1625504729.946445	24.04
1625504732.1246898	24.04
1625504734.2699523	24.08
1625504736.4052517	24.08
1625504738.5394795	24.08
1625504740.6814895	24.08
1625504742.8170955	24.11
1625504744.963271	24.11
1625504747.0980456	24.11
1625504749.2341259	24.11
1625504751.3803825	24.11
1625504753.5148892	24.11
1625504755.6484382	24.14
1625504757.8188436	24.18
1625504759.9625304	24.14
1625504762.0984168	24.14
1625504764.2328963	24.18
1625504766.4042306	24.18
1625504768.5395021	24.18
1625504770.6923425	24.21
1625504772.825977	24.21
1625504774.9619763	24.18
1625504777.0984046	24.21
1625504779.2339175	24.21
1625504781.3677907	24.21
1625504783.503614	24.25
1625504785.6753798	24.21
1625504787.8213298	24.25
1625504789.9565227	24.25
1625504792.0909894	24.25
1625504794.2261288	24.25
1625504796.3705416	24.28
1625504798.5063605	24.28
1625504800.63941	24.28
1625504802.8092797	24.28
1625504804.9445143	24.28
1625504807.0952706	24.28
1625504809.2299764	24.28
1625504811.3667226	24.31
1625504813.501888	24.31
1625504815.636867	24.31
1625504817.7711604	24.31
1625504819.915487	24.31
1625504822.0530066	24.31
1625504824.1865416	24.31
1625504826.3202546	24.35
1625504828.4555426	24.35
1625504830.5983105	24.35
1625504832.7329879	24.35
1625504834.8686182	24.35
1625504837.0345988	24.38
1625504839.1674335	24.42
1625504841.3017416	24.42
1625504843.438231	24.42
1625504845.571909	24.42
1625504847.7466536	24.42
1625504849.8791902	24.45
1625504852.0132773	24.45
1625504854.1471057	24.45
1625504856.2808487	24.42
1625504858.4212222	24.45
1625504860.555933	24.48
1625504862.6899679	24.45
1625504864.8267963	24.45
1625504866.9968543	24.45
1625504869.1501825	24.48
1625504871.2844121	24.45
1625504873.419254	24.48
1625504875.554549	24.48
1625504877.6896963	24.52
1625504879.8264296	24.52
1625504881.9606767	24.48
1625504884.0943308	24.48
1625504886.2632143	24.52
1625504888.4062057	24.52
1625504890.5401554	24.52
1625504892.6740136	24.52
1625504894.8085425	24.55
1625504896.9506733	24.55
1625504899.0858314	24.52
1625504901.219007	24.52
1625504903.3531864	24.58
1625504905.508405	24.58
1625504907.641553	24.58
1625504909.7761908	24.58
1625504911.910782	24.58
1625504914.0459049	24.58
1625504916.1783159	24.58
1625504918.313887	24.58
1625504920.4910405	24.58
1625504922.715632	24.58
1625504924.851166	24.62
1625504926.9862986	24.62
1625504929.133845	24.62
1625504931.2695863	24.65
1625504933.4558914	24.62
1625504935.591616	24.65
1625504937.7279248	24.65
1625504939.8669562	24.62
1625504942.003972	24.65
1625504944.1378524	24.65
1625504946.296659	24.69
1625504948.4312768	24.69
1625504950.568738	24.72
1625504952.701794	24.72
1625504954.8679597	24.69
1625504957.005478	24.62
1625504959.1405785	24.62
1625504961.275156	24.55
1625504963.440658	24.48
1625504965.582082	24.42
1625504967.7166154	24.35
1625504969.8663208	24.25
1625504972.008731	24.14
1625504974.1438217	24.04
1625504976.2787013	23.98
1625504978.421654	23.87
1625504980.5594401	23.81
1625504982.7051933	23.74
1625504984.8519604	23.64
1625504986.9848773	23.6
1625504989.1243947	23.54
1625504991.3538446	23.47
1625504993.4970026	23.43
1625504995.6334813	23.37
1625504997.766446	23.3
1625504999.900955	23.27
1625505002.0499477	23.23
1625505004.1863236	23.2
1625505006.3212483	23.16
1625505008.490255	23.13
1625505010.6326768	23.1
1625505012.7679157	23.06
1625505014.9020123	23.03
1625505017.0371497	23.0
1625505019.171328	23.0
1625505021.3061135	22.96
1625505023.4416306	22.96
1625505025.578754	22.93
1625505027.714488	22.89
1625505029.8474085	22.89
1625505031.9828367	22.89
1625505034.1443648	22.89
1625505036.2836633	22.89
1625505038.42255	22.86
1625505040.5575879	22.86
1625505042.692714	22.86
1625505044.8376036	22.86
1625505046.9742606	22.83
1625505049.1070602	22.83
1625505051.2421353	22.83
1625505053.383557	22.83
1625505055.5193791	22.86
1625505057.654376	22.83
1625505059.8010955	22.79
1625505061.9340491	22.83
1625505064.0679853	22.83
1625505066.2010062	22.86
1625505068.3385088	22.79
1625505070.4761164	22.86
1625505072.6110458	22.83
1625505074.7467027	22.83
1625505076.883054	22.86
1625505079.0179975	22.83
1625505081.1534746	22.83
1625505083.299065	22.83
1625505085.4344814	22.86
1625505087.5679004	22.83
1625505089.71233	22.89
1625505091.863321	22.86
1625505094.000364	22.86
1625505096.1334462	22.86
1625505098.2731416	22.86
1625505100.421906	22.89
1625505102.5846636	22.86
1625505104.7344303	22.89
1625505106.8677847	22.89
1625505109.0091872	22.93
1625505111.1564088	22.89
1625505113.2892613	22.93
1625505115.4256458	22.89
1625505117.5947707	22.89
1625505119.7470074	22.93
1625505121.882377	22.96
1625505124.0182269	22.96
1625505126.154237	22.93
1625505128.296563	22.96
1625505130.4430919	22.96
1625505132.5785263	23.0
1625505134.7265193	23.0
1625505136.8613575	22.96
1625505138.9964304	23.0
1625505141.1293228	23.03
1625505143.2982197	23.03
1625505145.4882488	23.03
1625505147.6214745	23.03
1625505149.7973151	23.03
1625505151.9480133	23.03
1625505154.1008985	23.06
1625505156.2381637	23.06
1625505158.3749785	23.1
1625505160.5083904	23.06
1625505162.642565	23.06
1625505164.7786021	23.1
1625505166.913829	23.1
1625505169.0621443	23.1
1625505171.1951187	23.1
1625505173.3312843	23.1
1625505175.4673326	23.13
1625505177.6007977	23.16
1625505179.7398648	23.13
1625505181.8762562	23.13
1625505184.0152497	23.16
1625505186.1484597	23.16
1625505188.2827134	23.2
1625505190.451296	23.16
1625505192.5864656	23.16
1625505194.7202888	23.2
1625505196.8557458	23.16
1625505199.0308647	23.2
1625505201.166266	23.23
1625505203.2995057	23.2
1625505205.434251	23.23
1625505207.5708952	23.23
1625505209.7285094	23.2
1625505211.8740978	23.23
1625505214.0523424	23.23
1625505216.1854722	23.23
1625505218.3231447	23.27
1625505220.464913	23.23
1625505222.6346688	23.27
1625505224.7714393	23.27
1625505226.9138167	23.27
1625505229.0668664	23.27
1625505231.199493	23.3
1625505233.3429596	23.33
1625505235.4867766	23.3
1625505237.621669	23.33
1625505239.7575388	23.33
1625505241.9234195	23.33
1625505244.0646617	23.33
1625505246.2014205	23.33
1625505248.3351445	23.33
1625505250.4827492	23.37
1625505252.6320128	23.33
1625505254.783198	23.37
1625505256.9330237	23.37
1625505259.0738666	23.37
1625505261.242865	23.37
1625505263.393463	23.37
1625505265.527345	23.4
1625505267.6615555	23.37
1625505269.795721	23.4
1625505271.9322789	23.4
1625505274.0660481	23.4
1625505276.1993544	23.43
1625505278.3483996	23.4
1625505280.489839	23.43
1625505282.623052	23.43
1625505284.761536	23.43
1625505286.9033554	23.47
1625505289.0401628	23.43
1625505291.1742995	23.47
1625505293.3078792	23.47
1625505295.4436288	23.47
1625505297.580894	23.47
1625505299.7161856	23.47
1625505301.8497245	23.47
1625505304.020344	23.5
1625505306.15461	23.5
1625505308.2875166	23.5
1625505310.4220343	23.54
1625505312.5893612	23.5
1625505314.7232008	23.5
1625505316.8578565	23.54
1625505319.0019271	23.54
1625505321.1462605	23.54
1625505323.3264494	23.54
1625505325.4637148	23.54
1625505327.6018834	23.54
1625505329.7354321	23.57
1625505331.8926778	23.57
1625505334.0706487	23.54
1625505336.2250853	23.57
1625505338.3609746	23.57
1625505340.4980042	23.54
1625505342.6677592	23.57
1625505344.8415093	23.6
1625505346.9784567	23.6
1625505349.113933	23.6
1625505351.247953	23.57
1625505353.383368	23.6
1625505355.5194259	23.6
1625505357.659663	23.6
1625505359.8291972	23.6
1625505361.9716983	23.64
1625505364.106635	23.6
1625505366.244433	23.64
1625505368.428142	23.64
1625505370.572321	23.64
1625505372.7266922	23.64
1625505374.8624978	23.6
1625505376.9984505	23.64
1625505379.135036	23.64
1625505381.2922618	23.64
1625505383.4267626	23.67
1625505385.5688996	23.64
1625505387.7112846	23.67
1625505389.845547	23.67
1625505391.9775505	23.67
1625505394.1137807	23.67
1625505396.2661638	23.67
1625505398.4248257	23.7
1625505400.559891	23.67
1625505402.6940439	23.7
1625505404.828273	23.67
1625505406.9816477	23.74
1625505409.115528	23.7
1625505411.2899637	23.7
1625505413.4270635	23.7
1625505415.5687342	23.7
1625505417.7021291	23.7
1625505419.8353045	23.7
1625505422.0035846	23.7
1625505424.146147	23.74
1625505426.2935863	23.74
1625505428.4269042	23.7
1625505430.5619142	23.74
1625505432.698694	23.77
1625505434.8334506	23.74
1625505436.9655688	23.74
1625505439.1016698	23.74
1625505441.2445025	23.77
1625505443.3798294	23.74
1625505445.514536	23.74
1625505447.6823404	23.77
1625505449.8237646	23.77
1625505451.9585211	23.77
1625505454.093688	23.77
1625505456.2608793	23.77
1625505458.3969011	23.77
1625505460.5301812	23.77
1625505462.67495	23.77
1625505464.8257134	23.77
1625505466.9644854	23.81
1625505469.100897	23.77
1625505471.2449086	23.77
1625505473.3781579	23.81
1625505475.5134172	23.77
1625505477.6508064	23.81
1625505479.8159099	23.81
1625505481.9616802	23.81
1625505484.0966904	23.84
1625505486.232653	23.81
1625505488.3673744	23.81
1625505490.5016377	23.84
1625505492.63568	23.84
1625505494.771773	23.81
1625505496.9130864	23.81
1625505499.0892847	23.84
1625505501.2398827	23.81
1625505503.3927796	23.84
1625505505.5327256	23.84
1625505507.6735754	23.84
1625505509.841656	23.84
1625505511.9933386	23.81
1625505514.1280804	23.84
1625505516.2612312	23.87
1625505518.396642	23.87
1625505520.5347135	23.84
1625505522.6680589	23.87
1625505524.8025668	23.87
1625505526.979534	23.84
1625505529.1230388	23.87
1625505531.2574754	23.84
1625505533.3934267	23.87
1625505535.5483093	23.84
1625505537.684372	23.87
1625505539.870532	23.87
1625505542.0146542	23.87
1625505544.1505835	23.91
1625505546.2856157	23.87
1625505548.4333756	23.87
1625505550.5716982	23.87
1625505552.7068489	23.87
1625505554.843717	23.87
1625505557.0276723	23.87
1625505559.1619873	23.91
1625505561.29829	23.87
1625505563.4439769	23.91
1625505565.5788755	23.87
1625505567.7135916	23.87
1625505569.8530705	23.87
1625505571.9881134	23.91
1625505574.1239407	23.91
1625505576.2572713	23.91
1625505578.3974388	23.91
1625505580.5331237	23.91
1625505582.6692612	23.91
1625505584.8016977	23.91
1625505586.9378338	23.91
1625505589.0786254	23.91
1625505591.213635	23.91
1625505593.3479846	23.91
1625505595.4830644	23.94
1625505597.664907	23.91
1625505599.8407001	23.91
1625505601.9769368	23.87
1625505604.1243055	23.91
1625505606.2580066	23.91
1625505608.391037	23.94
1625505610.528194	23.91
1625505612.678163	23.94
1625505614.8112757	23.91
1625505616.9442844	23.91
1625505619.095201	23.91
1625505621.2307997	23.94
1625505623.3645096	23.91
1625505625.5062487	23.98
1625505627.649286	23.94
1625505629.7928338	23.94
1625505631.9381034	23.94
1625505634.079192	23.91
1625505636.2312832	23.98
1625505638.3644779	23.94
1625505640.4997118	23.98
1625505642.6354475	23.94
1625505644.7696307	23.91
1625505646.9035225	23.98
1625505648.0463717	23.94
1625505649.2155113	23.94
1625505650.3514314	23.87
1625505651.489066	23.98
1625505652.6238227	23.98
1625505653.7593017	23.94
1625505654.944641	24.01
1625505656.0814037	23.98
1625505657.2177413	23.94
1625505658.3533077	23.94
1625505659.5031965	23.94
1625505660.672232	23.98
1625505661.8076484	23.94
1625505662.9625456	23.98
1625505664.0963335	23.98
1625505665.232358	23.98
1625505666.370988	23.98
1625505667.50509	23.98
1625505668.6490371	23.98
1625505669.7845654	23.94
1625505670.9201062	23.94
1625505672.1010926	23.98
1625505673.2366593	23.98
1625505674.379601	24.01
1625505675.5142646	23.94
1625505676.6585166	23.98
1625505677.830982	23.98
1625505678.964278	23.94
1625505680.1086204	23.94
1625505681.2449791	23.98
1625505682.3899994	24.01
1625505683.5646505	23.98
1625505684.7022412	23.94
1625505685.8730462	23.94
1625505687.0091763	23.98
1625505688.1454196	23.98
1625505689.2861056	23.94
1625505690.42087	23.98
1625505691.5556955	24.01
1625505692.691231	24.01
1625505693.8382018	24.01
1625505694.974204	23.98
1625505696.1549249	23.98
1625505697.3336294	23.98
1625505698.4668179	23.98
1625505699.6018727	24.01
1625505700.7469528	24.01
1625505701.8823993	24.01
1625505703.0515993	24.01
1625505704.187524	24.01
1625505705.3315823	24.01
1625505706.4655757	23.98
1625505707.6014194	23.98
1625505708.7391796	24.01
1625505709.8734264	24.01
1625505711.0075607	24.01
1625505712.1648207	23.98
1625505713.343263	23.94
1625505714.480961	24.04
1625505715.646932	23.98
1625505716.7810524	23.98
1625505717.917582	23.94
1625505719.0606513	23.98
1625505720.1968842	23.94
1625505721.3341298	23.98
1625505722.4734764	23.98
1625505723.6417637	24.04
1625505724.7779498	24.04
1625505725.9581065	24.18
1625505727.1261115	24.25
1625505728.2620282	24.31
1625505729.4012764	24.42
1625505730.555056	24.58
1625505731.6915274	24.69
1625505732.82809	24.82
1625505733.9654615	24.99
1625505735.1163936	25.16
1625505736.2535222	25.33
1625505737.3904512	25.6
1625505738.562763	25.84
1625505739.697474	26.07
1625505740.8342843	26.38
1625505741.9851587	26.68
1625505743.121126	27.02
1625505744.289305	27.33
1625505745.424993	27.66
1625505746.5698955	28.04
1625505747.709428	28.44
1625505748.849184	28.88
1625505750.016961	29.32
1625505751.1526253	29.83
1625505752.2889292	30.34
1625505753.4249926	30.91
1625505754.5750597	31.46
1625505755.7110262	32.07
1625505756.8463085	32.64
1625505757.9900777	33.25
1625505759.1244197	33.9
1625505760.2969558	34.51
1625505761.4652069	35.26
1625505762.600858	35.97
1625505763.737427	36.68
1625505764.8879752	37.53
1625505766.025056	38.31
1625505767.196103	39.06
1625505768.3307693	39.84
1625505769.4834769	40.65
1625505770.6373725	41.44
1625505771.7734392	42.25
1625505772.9428687	43.07
1625505774.0774364	43.95
1625505775.2298245	44.77
1625505776.3659456	45.69
1625505777.5021398	46.57
1625505778.671082	47.46
1625505779.8063982	48.41
1625505780.9454389	49.3
1625505782.0804307	50.25
1625505783.2170115	51.21
1625505784.3544471	52.06
1625505785.5131886	52.95
1625505786.6541834	53.83
1625505787.8013546	54.69
1625505788.937757	55.5
1625505790.1181467	56.32
1625505791.256324	57.11
1625505792.3914244	57.83
1625505793.528725	58.54
1625505794.6750174	59.23
1625505795.8326752	59.91
1625505796.9681444	60.53
1625505798.1084747	61.14
1625505799.2427084	61.65
1625505800.3917394	62.2
1625505801.541044	62.65
1625505802.676437	63.23
1625505803.8132389	63.6
1625505804.9489439	64.05
1625505806.1143541	64.46
1625505807.2651455	64.8
1625505808.399167	65.18
1625505809.5353775	65.45
1625505810.6712239	65.8
1625505811.8193693	66.04
1625505812.9767163	66.31
1625505814.1124089	66.55
1625505815.249045	66.79
1625505816.4093316	66.99
1625505817.5522094	67.13
1625505818.715109	67.3
1625505819.8493793	67.44
1625505820.9849875	67.64
1625505822.118776	67.71
1625505823.2712367	67.85
1625505824.4197228	67.95
1625505825.5547373	68.06
1625505826.708425	68.09
1625505827.843536	68.19
1625505828.9960706	68.23
1625505830.1444085	68.26
1625505831.279642	68.33
1625505832.414945	68.33
1625505833.5493133	68.36
1625505834.6985745	68.4
1625505835.8553011	68.36
1625505836.995206	68.4
1625505838.1323166	68.4
1625505839.2666354	68.36
1625505840.4148731	68.36
1625505841.5728743	68.36
1625505842.707209	68.33
1625505843.8450112	68.33
1625505844.979305	68.3
1625505846.1260133	68.23
1625505847.2883146	68.19
1625505848.4274204	68.16
1625505849.5718813	68.09
1625505850.7069385	68.02
1625505851.8548157	67.99
1625505853.0116785	67.92
1625505854.1479638	67.88
1625505855.2841983	67.88
1625505856.418742	67.92
1625505857.5788682	67.88
1625505858.7384455	67.95
1625505859.8732224	68.06
1625505861.009997	68.12
1625505862.1448505	68.19
1625505863.2933295	68.3
1625505864.4453602	68.43
1625505865.5801163	68.5
1625505866.7174034	68.64
1625505867.8728747	68.74
1625505869.016306	68.91
1625505870.1866667	69.02
1625505871.3213317	69.15
1625505872.4573581	69.26
1625505873.6060224	69.39
1625505874.741376	69.46
1625505875.9095497	69.6
1625505877.0431762	69.7
1625505878.189274	69.84
1625505879.3248947	69.94
1625505880.473895	70.01
1625505881.6242504	70.11
1625505882.75948	70.18
1625505883.8959515	70.28
1625505885.0320332	70.35
1625505886.1797311	70.42
1625505887.3519027	70.52
1625505888.4884233	70.52
1625505889.62497	70.63
1625505890.7583742	70.66
1625505891.9087117	70.7
1625505893.0707881	70.76
1625505894.2041862	70.8
1625505895.3409111	70.8
1625505896.4789386	70.87
1625505897.614105	70.9
1625505898.7902236	70.9
1625505899.9244711	70.9
1625505901.0683022	70.94
1625505902.2106266	70.9
1625505903.346209	70.94
1625505904.5149586	70.94
1625505905.649145	70.9
1625505906.7857356	70.94
1625505907.9207857	70.9
1625505909.0860543	70.9
1625505910.254592	70.9
1625505911.390114	70.87
1625505912.527025	70.83
1625505913.668336	70.83
1625505914.8054135	70.8
1625505915.9726186	70.76
1625505917.1075435	70.73
1625505918.2436426	70.73
1625505919.3973212	70.7
1625505920.533402	70.63
1625505921.7067223	70.59
1625505922.8408074	70.59
1625505923.9778147	70.49
1625505925.1218035	70.46
1625505926.25715	70.42
1625505927.426391	70.35
1625505928.5618908	70.32
1625505929.711918	70.32
1625505930.8632612	70.22
1625505931.9987102	70.15
1625505933.1693125	70.15
1625505934.3182826	70.04
1625505935.4849634	70.01
1625505936.6320634	69.98
1625505937.7670608	69.91
1625505938.9027073	69.84
1625505940.048117	69.8
1625505941.184615	69.74
1625505942.3313308	69.63
1625505943.4776723	69.6
1625505944.63001	69.56
1625505945.7973416	69.5
1625505946.9386852	69.39
1625505948.1100218	69.32
1625505949.2633512	69.26
1625505950.4105036	69.22
1625505951.577089	69.15
1625505952.711323	69.08
1625505953.8480942	69.02
1625505954.9837244	68.91
1625505956.130266	68.88
1625505957.2931752	68.81
1625505958.4297698	68.74
1625505959.5662608	68.67
1625505960.7095377	68.6
1625505961.8523881	68.54
1625505963.0306797	68.43
1625505964.1659136	68.36
1625505965.3044329	68.33
1625505966.4410286	68.26
1625505967.5746503	68.19
1625505968.7103739	68.12
1625505969.8444152	68.02
1625505971.0151255	67.95
1625505972.1659625	67.88
1625505973.2993515	67.82
1625505974.4357557	67.75
1625505975.5705423	67.68
1625505976.7208216	67.61
1625505977.8890812	67.54
1625505979.0256581	67.44
1625505980.1631126	67.41
1625505981.3095937	67.3
1625505982.455469	67.23
1625505983.6270607	67.2
1625505984.7628446	67.13
1625505985.8987455	67.03
1625505987.038068	66.96
1625505988.1744573	66.89
1625505989.316131	66.79
1625505990.4574354	66.72
1625505991.6110036	66.69
1625505992.7539985	66.58
1625505993.888854	66.55
1625505995.032114	66.45
1625505996.16829	66.38
1625505997.311222	66.31
1625505998.4470031	66.24
1625505999.5840142	66.17
1625506000.7274468	66.1
1625506001.8629134	66.0
1625506002.9992125	65.97
1625506004.1351032	65.86
1625506005.2694535	65.8
1625506006.4056203	65.76
1625506007.5420501	65.66
1625506008.688934	65.59
1625506009.8405302	65.52
1625506010.97523	65.45
1625506012.1104515	65.38
1625506013.2468698	65.28
1625506014.3875144	65.25
1625506015.5548332	65.18
1625506016.6907954	65.11
1625506017.8272338	65.04
1625506018.9716735	64.97
1625506020.1159503	64.87
1625506021.277402	64.84
1625506022.413138	64.73
1625506023.5501442	64.67
1625506024.684862	64.63
1625506025.8331168	64.56
1625506026.985871	64.49
1625506028.1194499	64.36
1625506029.25644	64.29
1625506030.3900068	64.29
1625506031.5401645	64.19
1625506032.6903117	64.08
1625506033.8248177	64.02
1625506034.976773	63.91
1625506036.1118054	63.84
1625506037.2602706	63.74
1625506038.4102118	63.64
1625506039.5439134	63.54
1625506040.6806781	63.47
1625506041.814929	63.4
1625506042.966666	63.4
1625506044.127944	63.33
1625506045.2647336	63.23
1625506046.4016504	63.19
1625506047.5369806	63.13
1625506048.6840563	63.09
1625506049.8481827	62.99
1625506050.9827938	62.95
1625506052.1230378	62.92
1625506053.2578974	62.85
1625506054.409033	62.89
1625506055.5684028	62.82
1625506056.7150888	62.75
1625506057.8526511	62.78
1625506058.9870825	62.82
1625506060.1369164	62.75
1625506061.311557	62.75
1625506062.4469132	62.72
1625506063.583078	62.68
1625506064.7248397	62.65
1625506065.8682344	62.65
1625506067.026546	62.61
1625506068.1625166	62.58
1625506069.2990406	62.58
1625506070.4336011	62.58
1625506071.5833857	62.58
1625506072.7312438	62.54
1625506073.8668656	62.51
1625506075.0030155	62.48
1625506076.1641784	62.48
1625506077.3073077	62.41
1625506078.4678848	62.41
1625506079.6024635	62.34
1625506080.738625	62.3
1625506081.882375	62.27
1625506083.0173476	62.24
1625506084.1842542	62.2
1625506085.3188505	62.2
1625506086.4646916	62.17
1625506087.6009243	62.13
1625506088.7367532	62.13
1625506089.8740833	62.1
1625506091.0083573	62.06
1625506092.156141	62.0
1625506093.2965622	62.03
1625506094.475435	62.0
1625506095.6476882	61.96
1625506096.7843556	61.93
1625506097.9221284	61.93
1625506099.0580034	61.89
1625506100.2053084	61.83
1625506101.3817499	61.83
1625506102.5174282	61.79
1625506103.6539094	61.79
1625506104.7896922	61.69
1625506105.9365082	61.72
1625506107.0886912	61.69
1625506108.2227514	61.62
1625506109.3661196	61.59
1625506110.5014486	61.52
1625506111.6539981	61.55
1625506112.8132255	61.52
1625506113.948972	61.45
1625506115.0860262	61.45
1625506116.2213588	61.38
1625506117.3723223	61.35
1625506118.5241892	61.31
1625506119.6584272	61.21
1625506120.7946813	61.24
1625506121.9283466	61.21
1625506123.0783632	61.14
1625506124.227007	61.11
1625506125.3612814	61.07
1625506126.4987082	61.0
1625506127.6675997	61.0
1625506128.8125293	60.94
1625506129.9782133	60.87
1625506131.114671	60.83
1625506132.252526	60.83
1625506133.3876266	60.77
1625506134.5478144	60.7
1625506135.702176	60.63
1625506136.841625	60.56
1625506137.979586	60.53
1625506139.1147752	60.53
1625506140.2679667	60.49
1625506141.42902	60.46
1625506142.564429	60.42
1625506143.7004406	60.36
1625506144.8352797	60.29
1625506145.9832184	60.25
1625506147.1385443	60.22
1625506148.2759874	60.18
1625506149.4121141	60.15
1625506150.5480092	60.08
1625506151.6952205	60.01
1625506152.8560066	59.95
1625506153.9920928	59.88
1625506155.129726	59.81
1625506156.265382	59.71
1625506157.4172614	59.6
1625506158.5694354	59.5
1625506159.705937	59.43
1625506160.8489997	59.36
1625506161.9833806	59.3
1625506163.1334226	59.16
1625506164.2904704	59.12
1625506165.4251773	59.02
1625506166.565287	58.92
1625506167.7002127	58.82
1625506168.849988	58.71
1625506170.0139859	58.65
1625506171.1486483	58.51
1625506172.285443	58.44
1625506173.4205387	58.34
1625506174.569142	58.27
1625506175.7232533	58.1
1625506176.8684523	58.03
1625506178.0063977	57.96
1625506179.1493227	57.83
1625506180.2920933	57.72
1625506181.4727006	57.62
1625506182.6185255	57.52
1625506183.7628686	57.42
1625506184.9361947	57.31
1625506186.0735445	57.21
1625506187.2148871	57.11
1625506188.3502345	57.01
1625506189.4865506	56.94
1625506190.6366203	56.84
1625506191.7725143	56.73
1625506192.9400802	56.63
1625506194.0760374	56.56
1625506195.2123916	56.39
1625506196.3472958	56.32
1625506197.4833689	56.19
1625506198.6538293	56.12
1625506199.789425	56.02
1625506200.9259593	55.91
1625506202.0744789	55.81
1625506203.2124822	55.74
1625506204.3812356	55.64
1625506205.5159624	55.54
1625506206.6517715	55.47
1625506207.80205	55.37
1625506208.9400005	55.27
1625506210.116352	55.13
1625506211.251632	55.06
1625506212.3946033	54.96
1625506213.5294871	54.86
1625506214.6765916	54.75
1625506215.8426468	54.69
1625506216.9772308	54.58
1625506218.1136394	54.48
1625506219.2482982	54.45
1625506220.3984141	54.41
1625506221.5672424	54.31
1625506222.7034569	54.28
1625506223.8387609	54.17
1625506224.9781713	54.11
1625506226.1136458	54.04
1625506227.282321	54.0
1625506228.4171128	53.97
1625506229.5527644	53.87
1625506230.708137	53.87
1625506231.8464892	53.73
1625506233.0154507	53.73
1625506234.1493838	53.7
1625506235.2914667	53.63
1625506236.4272256	53.59
1625506237.5649018	53.56
1625506238.7013836	53.53
1625506239.8382807	53.46
1625506240.992914	53.39
1625506242.1391428	53.39
1625506243.2769918	53.32
1625506244.4111657	53.32
1625506245.5497184	53.25
1625506246.6860416	53.22
1625506247.83998	53.18
1625506248.9745054	53.12
1625506250.1100144	53.15
1625506251.2763386	53.08
1625506252.411963	53.05
1625506253.562894	53.01
1625506254.7200727	52.98
1625506255.855858	52.91
1625506257.0258634	52.88
1625506258.1612723	52.81
1625506259.2979326	52.77
1625506260.446297	52.67
1625506261.5828028	52.6
1625506262.7515335	52.57
1625506263.8875904	52.54
1625506265.0254822	52.47
1625506266.1615334	52.43
1625506267.313905	52.33
1625506268.481173	52.3
1625506269.6159692	52.23
1625506270.7530484	52.13
1625506271.8891373	52.09
1625506273.0383916	51.99
1625506274.2017665	51.96
1625506275.3359315	51.89
1625506276.487308	51.79
1625506277.628147	51.75
1625506278.7697356	51.65
1625506279.905258	51.58
1625506281.040232	51.55
1625506282.186489	51.48
1625506283.3218849	51.41
1625506284.4604003	51.34
1625506285.5967607	51.27
1625506286.7304022	51.21
1625506287.873105	51.17
1625506289.0064096	51.1
1625506290.1422887	51.04
1625506291.287569	51.0
1625506292.4209027	50.93
1625506293.563403	50.93
1625506294.6980917	50.87
1625506295.8420248	50.8
1625506296.978061	50.76
1625506298.112165	50.69
1625506299.255737	50.66
1625506300.3915548	50.63
1625506301.533297	50.59
1625506302.6698864	50.59
1625506303.8049312	50.49
1625506304.949104	50.49
1625506306.0829012	50.49
1625506307.2189157	50.42
1625506308.3588054	50.39
1625506309.4929638	50.32
1625506310.6367388	50.32
1625506311.7728612	50.29
1625506312.91649	50.25
1625506315.049552	50.15
1625506317.1938226	50.12
1625506319.3741963	50.05
1625506321.5199122	50.01
1625506323.6536937	49.98
1625506325.8198266	49.91
1625506327.9647017	49.88
1625506330.113985	49.81
1625506332.2469227	49.77
1625506334.4212964	49.74
1625506336.5581682	49.67
1625506338.7420573	49.64
1625506340.8769593	49.6
1625506343.0398428	49.57
1625506345.1820624	49.5
1625506347.3175755	49.47
1625506349.452859	49.4
1625506351.598311	49.37
1625506353.7334442	49.33
1625506355.8947148	49.3
1625506358.0278707	49.26
1625506360.162869	49.2
1625506362.2999742	49.16
1625506364.4343495	49.13
1625506366.5679185	49.13
1625506368.734911	49.09
1625506370.9050488	49.06
1625506373.043155	49.02
1625506375.1789422	48.96
1625506377.3146532	48.92
1625506379.450847	48.89
1625506381.5877187	48.89
1625506383.727083	48.85
1625506385.8695376	48.85
1625506388.0262315	48.82
1625506390.169638	48.79
1625506392.306916	48.75
1625506394.4426773	48.75
1625506396.580465	48.72
1625506398.7210996	48.75
1625506400.8883202	48.72
1625506403.0218213	48.72
1625506405.1560445	48.68
1625506407.2918906	48.68
1625506409.425962	48.65
1625506411.5604346	48.68
1625506413.7280264	48.65
1625506415.8705852	48.65
1625506418.0050848	48.65
1625506420.1392963	48.62
1625506422.3074262	48.65
1625506424.4679914	48.65
1625506426.6237535	48.65
1625506428.7585275	48.62
1625506430.8936331	48.68
1625506433.0307875	48.65
1625506435.1662974	48.65
1625506437.2996826	48.65
1625506439.435515	48.72
1625506441.570316	48.68
1625506443.7143211	48.68
1625506445.850264	48.68
1625506448.012186	48.68
1625506450.154614	48.72
1625506452.2882698	48.75
1625506454.4320073	48.75
1625506456.5692794	48.75
1625506458.7135441	48.75
1625506460.846244	48.79
1625506462.9874165	48.79
1625506465.1222458	48.79
1625506467.2869809	48.82
1625506469.4216914	48.85
1625506471.5561776	48.85
1625506473.6890318	48.92
1625506475.8285298	48.89
1625506477.9855144	48.96
1625506480.124406	48.96
1625506482.2591505	48.99
1625506484.393394	48.99
1625506486.561215	49.02
1625506488.7023158	49.06
1625506490.837037	49.06
1625506492.9711127	49.13
1625506495.1066556	49.16
1625506497.2437398	49.2
1625506499.3764768	49.23
1625506501.5111084	49.26
1625506503.6477025	49.3
1625506505.7918596	49.33
1625506507.9263682	49.33
1625506510.0608673	49.37
1625506512.1952806	49.43
1625506514.332667	49.47
1625506516.4784186	49.5
1625506518.6123912	49.54
1625506520.7474947	49.6
1625506522.8847826	49.6
1625506525.0698225	49.64
1625506527.201915	49.71
1625506529.3428552	49.77
1625506531.4938538	49.81
1625506533.649013	49.84
1625506535.8072152	49.88
1625506537.948731	49.94
1625506540.0837007	49.98
1625506542.2275012	50.05
1625506544.3615873	50.08
1625506546.535563	50.12
1625506548.6702793	50.18
1625506550.813456	50.25
1625506552.951224	50.29
1625506555.0859988	50.35
1625506557.2613702	50.42
1625506559.405942	50.46
1625506561.5389483	50.52
1625506563.6729505	50.56
1625506565.8072734	50.63
1625506567.943718	50.69
1625506570.0767076	50.73
1625506572.2098238	50.8
1625506574.3481402	50.87
1625506576.4847753	50.93
1625506578.7137804	51.0
1625506580.8595414	51.07
1625506583.009027	51.14
1625506585.1451948	51.21
1625506587.2802927	51.31
1625506589.4151406	51.31
1625506591.5633566	51.38
1625506593.7074986	51.44
1625506595.8425705	51.51
1625506597.9770699	51.58
1625506600.1130652	51.68
1625506602.2478352	51.72
1625506604.3822305	51.79
1625506606.5159123	51.85
1625506608.685097	51.96
1625506610.8270638	51.99
1625506612.9653769	52.06
1625506615.1049433	52.16
1625506617.2589357	52.23
1625506619.3943112	52.3
1625506621.5288687	52.4
1625506623.6622865	52.47
1625506625.7988987	52.57
1625506627.9335303	52.57
1625506630.0716398	52.67
1625506632.2091012	52.74
1625506634.391864	52.84
1625506636.535456	52.91
1625506638.683465	53.01
1625506640.8170538	53.08
1625506642.9849825	53.15
1625506645.1211684	53.25
1625506647.2763212	53.32
1625506649.441352	53.39
1625506651.5811584	53.49
1625506653.7159731	53.56
1625506655.8499322	53.66
1625506657.9828854	53.73
1625506660.1178808	53.83
1625506662.2538028	53.93
1625506664.3890407	53.97
1625506666.52981	54.04
1625506668.7045643	54.14
1625506670.8403347	54.28
1625506672.9751284	54.34
1625506675.1134593	54.45
1625506677.2809298	54.51
1625506679.4233174	54.62
1625506681.561656	54.72
1625506683.696226	54.79
1625506685.8333695	54.89
1625506688.0171053	54.99
1625506690.1680276	55.09
1625506692.3147018	55.16
1625506694.451585	55.27
1625506696.5872164	55.37
1625506698.721984	55.47
1625506700.8570678	55.61
1625506702.9930875	55.68
1625506705.1453302	55.78
1625506707.3247545	55.91
1625506709.4575331	56.02
1625506711.6329656	56.08
1625506713.7691762	56.22
1625506715.9033644	56.29
1625506718.0438023	56.39
1625506720.2670124	56.53
1625506722.4018435	56.63
1625506724.5356812	56.73
1625506726.6693356	56.8
1625506728.804943	56.9
1625506730.9417577	57.01
1625506733.0748937	57.11
1625506735.2081466	57.21
1625506737.3433132	57.31
1625506739.4792435	57.42
1625506741.6498783	57.52
1625506743.7960036	57.59
1625506745.934569	57.69
1625506748.0706677	57.83
1625506750.2554421	57.89
1625506752.3892589	58.0
1625506754.5469353	58.1
1625506756.6812477	58.17
1625506758.8166099	58.27
1625506760.9510558	58.37
1625506763.0861943	58.48
1625506765.2218983	58.58
1625506767.406881	58.65
1625506769.5408554	58.75
1625506771.7088885	58.85
1625506773.8551471	58.92
1625506775.990224	59.02
1625506778.1257355	59.12
1625506780.2783604	59.19
1625506782.4125547	59.3
1625506784.577351	59.4
1625506786.7121274	59.5
1625506788.8469021	59.57
1625506790.9837108	59.64
1625506793.1547406	59.74
1625506795.2907984	59.84
1625506797.4632373	59.95
1625506799.6161304	60.01
1625506801.7499263	60.12
1625506803.8848574	60.18
1625506806.0308647	60.29
1625506808.166682	60.39
1625506810.3196855	60.46
1625506812.4543126	60.56
1625506814.5902085	60.7
1625506816.7626727	60.73
1625506818.8997364	60.83
1625506821.038618	60.9
1625506823.1734278	61.0
1625506825.3323574	61.07
1625506827.4736485	61.14
1625506829.6085367	61.24
1625506831.7430067	61.35
1625506833.9195037	61.38
1625506836.0618002	61.48
1625506838.1968722	61.59
1625506840.3298213	61.65
1625506842.4976923	61.76
1625506844.635129	61.83
1625506846.7699735	61.86
1625506848.9036598	62.0
1625506851.0394378	62.06
1625506853.1949663	62.13
1625506855.3298814	62.24
1625506857.474295	62.3
1625506859.6102686	62.37
1625506861.7472832	62.48
1625506863.8818994	62.54
1625506866.0154643	62.65
1625506868.1570282	62.72
1625506870.2972355	62.82
1625506872.487808	62.85
1625506874.6224053	62.95
1625506876.757984	63.06
1625506878.8955107	63.13
1625506881.0446725	63.19
1625506883.2061477	63.26
1625506885.3498933	63.33
1625506887.4865131	63.43
1625506889.6294773	63.5
1625506891.7642653	63.57
1625506893.9141617	63.64
1625506896.049941	63.71
1625506898.2042532	63.78
1625506900.3377285	63.84
1625506902.4723494	63.95
1625506904.608782	63.98
1625506906.7438285	64.08
1625506908.877915	64.15
1625506911.0229511	64.22
1625506913.1926231	64.29
1625506915.3364725	64.36
1625506917.470546	64.46
1625506919.6048038	64.53
1625506921.740829	64.6
1625506923.8848388	64.67
1625506926.0193791	64.73
1625506928.1545882	64.84
1625506930.3099537	64.87
1625506932.4481006	64.94
1625506934.6724818	65.04
1625506936.8065538	65.11
1625506938.9758155	65.18
1625506941.1266158	65.25
1625506943.260638	65.32
1625506945.3951144	65.35
1625506947.5291333	65.45
1625506949.664395	65.52
1625506951.7989383	65.59
1625506953.9331486	65.69
1625506956.0682578	65.76
1625506958.2956865	65.83
1625506960.4379463	65.86
[truncated: 4,946 more rows]
